# Supplementary material for: Proliferative diabetic retinopathy subtypes defined by immune defense and endothelial mitochondrial dysfunction
Source: Signal Transduct Target Ther. 2025 Oct 22;10:350. doi: 10.1038/s41392-025-02448-9 (PMC12541085; doi:10.1038/s41392-025-02448-9)
Supplement: Supplementary file 2 — Data S1 [file 41392_2025_2448_MOESM2_ESM.xlsx]

## Sheet: Monocyte_PDR_signature
genename	pval	padj	n11	n12	n13	n21	n22	n23	n31	n32	n33	Δ1	Δ2	se	z1	up_down
ADAM8	1.85195e-07	8.91851e-05	128	336	2257	0	18	9912	0	0	4088	10.0491	10.1041	0.0929297	108.137	up
ALDOC	2.00955e-07	8.91851e-05	362	645	3539	0	28	8563	0	0	3602	10.0199	10.1052	0.0927553	108.025	up
ANPEP	1.56952e-07	8.91851e-05	154	152	4126	0	6	8381	0	0	3920	10.1081	10.1279	0.0921942	109.639	up
ARC	1.19144e-07	8.91851e-05	285	948	6547	0	9	7965	0	0	985	10.2056	10.2895	0.0860868	118.551	up
CYP27A1	9.24416e-08	8.91851e-05	29	68	5441	0	0	9451	0	0	1750	10.2947	10.3018	0.0859622	119.758	up
DHCR24	1.11324e-07	8.91851e-05	184	736	5936	0	11	8792	0	0	1080	10.2295	10.2992	0.0858019	119.223	up
DYSF	1.40449e-07	8.91851e-05	636	1155	5922	0	51	7979	0	0	996	10.1475	10.2538	0.0872515	116.302	up
FCAR	9.48029e-08	8.91851e-05	280	359	6626	0	9	8497	0	0	968	10.2858	10.3192	0.0852522	120.652	up
FCN1	1.56455e-07	8.91851e-05	8	4	51	4	1	12294	0	0	4377	10.1093	9.37773	0.0895788	112.853	up
FN1	9.14703e-08	8.91851e-05	161	285	6520	0	4	8705	0	0	1064	10.2983	10.3252	0.0850717	121.055	up
GADD45G	1.80559e-07	8.91851e-05	121	164	1163	0	15	10898	0	0	4378	10.0582	10.0928	0.0934477	107.635	up
GBA	1.40279e-07	8.91851e-05	774	446	5391	2	52	8994	0	0	1080	10.148	9.88598	0.0850186	119.362	up
HK3	1.84319e-07	8.91851e-05	152	130	1626	0	13	10242	0	0	4576	10.0508	10.0757	0.0941373	106.768	up
IKBKE	1.32557e-07	8.91851e-05	289	785	4999	0	22	8986	0	0	1658	10.168	10.2499	0.0874883	116.221	up
MAN2B1	1.69495e-07	8.91851e-05	71	50	3236	0	2	8791	0	0	4589	10.0808	10.0882	0.0937418	107.538	up
MARCO	1.0483e-07	8.91851e-05	81	50	1526	0	3	12746	0	0	2333	10.2506	10.2594	0.0874525	117.214	up
NCF1	1.05805e-07	8.91851e-05	183	138	4908	0	3	9410	0	0	2097	10.2474	10.2629	0.0873011	117.38	up
PIK3R5	2.19704e-07	8.91851e-05	335	403	2901	0	30	8604	0	0	4466	9.98791	10.0492	0.0949863	105.151	up
PLOD1	1.55707e-07	8.91851e-05	330	233	4063	0	16	8598	0	0	3499	10.111	10.1409	0.0916643	110.304	up
PPP6R1	1.33981e-07	8.91851e-05	630	397	4256	0	38	9303	0	0	2115	10.1642	10.2115	0.0890065	114.196	up
SLC2A5	1.31078e-07	8.91851e-05	329	357	2448	0	61	11284	0	0	2260	10.172	10.2246	0.0885129	114.921	up
SMIM25	2.25137e-07	8.91851e-05	113	40	44	97	191	12056	0	0	4198	9.97912	5.09964	0.0739816	134.887	up
SPP1	2.11557e-07	8.91851e-05	9	63	1479	0	1	9692	0	0	5495	10.0015	10.0145	0.096549	103.59	up
TBC1D2	1.13691e-07	8.91851e-05	419	720	6133	0	26	8459	0	0	982	10.2221	10.2897	0.0861443	118.663	up
TTLL4	2.08838e-07	8.91851e-05	1105	720	5530	3	61	8277	0	0	1043	10.0061	9.5058	0.084386	118.576	up
VCAN	1.76371e-07	8.91851e-05	31	38	32	7	63	12087	0	0	4481	10.0666	7.87935	0.0840062	119.831	up
CD99	9.78249e-08	8.91851e-05	251	0	0	665	1	0	11604	3377	841	-10.2749	-10.3167	0.0853075	-120.445	down
DONSON	1.74147e-07	8.91851e-05	243	0	0	1005	9	0	6814	5877	2791	-10.0711	-10.1608	0.0906722	-111.072	down
EGR3	2.15278e-07	8.91851e-05	581	0	0	2104	7	0	7350	4411	2286	-9.99522	-10.1403	0.0911865	-109.613	down
HBA2	2.02374e-07	8.91851e-05	1022	0	0	1109	15	0	6878	5172	2543	-10.0174	-10.1148	0.0923402	-108.484	down
HBB	1.51788e-07	8.91851e-05	372	0	0	480	12	0	4923	8120	2832	-10.12	-10.1742	0.0903339	-112.029	down
HLA-DQA2	1.85639e-07	8.91851e-05	94	0	0	1307	139	0	2511	10718	1970	-10.0483	-10.2213	0.0881309	-114.016	down
IGFBP5	1.56911e-07	8.91851e-05	1140	0	0	1969	8	0	9456	3343	823	-10.1082	-10.2163	0.088578	-114.117	down
IGKC	2.22063e-07	8.91851e-05	685	0	0	2131	35	0	6112	5861	1915	-9.98407	-10.155	0.0905348	-110.279	down
MGP	1.09328e-07	8.91851e-05	123	0	0	380	0	0	10243	4059	1934	-10.2359	-10.2644	0.0871926	-117.394	down
NDUFV2	2.22905e-07	8.91851e-05	949	0	0	1307	21	0	6147	5652	2663	-9.98271	-10.1024	0.0927053	-107.682	down
PTGDS	1.00334e-07	8.91851e-05	425	0	0	676	0	0	11571	3279	788	-10.266	-10.3084	0.085592	-119.941	down
SDHD	1.22836e-07	8.91851e-05	903	0	0	1034	1	0	10562	3414	825	-10.1949	-10.2592	0.0872293	-116.875	down
SESN3	2.02832e-07	8.91851e-05	1342	0	0	1868	11	0	8141	3707	1670	-10.0166	-10.1377	0.091388	-109.605	down
TIMP3	1.49573e-07	8.91851e-05	1237	0	0	1625	4	0	9705	3373	795	-10.1252	-10.2196	0.0885165	-114.388	down
XIST	1.22011e-07	8.91851e-05	233	0	0	419	0	0	9163	4663	2261	-10.1973	-10.2311	0.0883571	-115.41	down
ACTBP2	2.47902e-07	9.04684e-05	1311	781	5299	4	88	8226	0	0	1030	9.94442	9.27402	0.0839705	118.428	up
FGR	2.4783e-07	9.04684e-05	69	136	87	4	209	11152	0	0	5082	9.94452	8.24464	0.0878636	113.181	up
LDLR	2.54329e-07	9.04684e-05	184	665	1789	0	106	9611	0	0	4384	9.93518	10.0523	0.0946165	105.005	up
APOD	2.51172e-07	9.04684e-05	905	0	0	1060	6	0	7185	3857	3726	-9.93969	-10.0308	0.09556	-104.015	down
ARL6IP4	2.47525e-07	9.04684e-05	165	0	0	254	0	0	8064	2592	5664	-9.94497	-9.9698	0.0982526	-101.218	down
ELMO2	2.60106e-07	9.06728e-05	796	707	3832	5	80	9270	0	0	2049	9.92706	9.05997	0.0843685	117.663	up
NAPA	2.66941e-07	9.12308e-05	338	242	3977	0	14	6502	0	0	5666	9.91768	9.95238	0.0988983	100.282	up
NDUFA13	2.75209e-07	9.22478e-05	156	0	0	234	0	0	7467	2789	6093	-9.90664	-9.93117	0.099797	-99.2679	down
SIGMAR1	2.81801e-07	9.26754e-05	1130	724	4743	12	121	8896	0	0	1113	9.89806	8.49903	0.0804106	123.094	up
TPT1P9	2.87355e-07	9.27517e-05	580	0	0	798	3	0	7551	2807	5000	-9.89098	-9.96009	0.0984277	-100.49	down
CLEC5A	3.03861e-07	9.57917e-05	368	353	1426	7	112	9926	0	0	4547	9.8707	8.61743	0.0886491	111.346	up
NBEAL1	3.07764e-07	9.57917e-05	374	0	0	430	4	0	7616	2340	5975	-9.86606	-9.90746	0.100673	-98.0012	down
NCF1B	3.22844e-07	9.58395e-05	1012	720	3765	12	123	9209	0	0	1898	9.84866	8.35761	0.0815938	120.703	up
EEF1B2P6	3.22098e-07	9.58395e-05	349	0	0	1192	3	0	7253	2712	5230	-9.8495	-9.94408	0.0989433	-99.5469	down
SNHG25	3.24414e-07	9.58395e-05	251	0	0	976	7	0	7404	2499	5602	-9.84689	-9.92705	0.0996942	-98.771	down
CD68	3.4223e-07	9.94178e-05	215	0	0	468	2	0	7146	2472	6436	-9.8274	-9.87442	0.101993	-96.3535	down
MTND2P28	3.70518e-07	0.000105871	164	0	0	294	2	0	6530	2743	7006	-9.79838	-9.83224	0.103806	-94.3916	down
KRTCAP2	3.78984e-07	0.000106543	509	0	0	1054	8	0	6912	2462	5794	-9.79011	-9.87937	0.101582	-96.3766	down
SELL	3.93709e-07	0.000107224	154	417	409	3	380	10120	0	0	5256	9.77614	8.56454	0.0907311	107.748	up
ATP5EP2	3.89224e-07	0.000107224	354	0	0	650	6	0	6727	2534	6468	-9.78034	-9.84492	0.103123	-94.8415	down
PSMA2	4.30293e-07	0.000115385	392	0	0	535	6	0	6730	2138	6938	-9.7435	-9.79826	0.105126	-92.6839	down
G0S2	4.47654e-07	0.000118221	21	8	43	6	14	8462	0	0	8185	9.72894	8.36594	0.100724	96.5903	up
SNHG6	5.3921e-07	0.000140275	209	0	0	315	4	0	5834	2274	8103	-9.66017	-9.70007	0.109432	-88.2756	down
SULF2	6.64268e-07	0.000169647	99	368	870	0	87	7082	0	0	8233	9.58253	9.68918	0.109548	87.4732	up
FTH1P10	6.71582e-07	0.000169647	66	0	0	87	1	0	5091	2228	9266	-9.57844	-9.59208	0.114418	-83.7144	down
BLOC1S1	7.46081e-07	0.000181249	196	0	0	290	6	0	5229	1957	9061	-9.53905	-9.57991	0.11482	-83.0784	down
PABPC4	7.4425e-07	0.000181249	284	0	0	405	9	0	4447	2867	8727	-9.53997	-9.60115	0.113733	-83.88	down
SLC8A1	7.48703e-07	0.000181249	482	24	0	539	236	0	1312	8489	5657	-9.53773	-7.07404	0.0863703	-110.428	down
TBL2	7.78956e-07	0.000185989	244	210	2037	0	27	5116	0	0	9105	9.52285	9.5722	0.115126	82.7171	up
CD302	8.30868e-07	0.000195703	335	0	0	542	10	0	5023	1985	8844	-9.49858	-9.56914	0.115144	-82.4929	down
TYK2	9.46053e-07	0.000219863	327	177	1789	0	35	4840	0	0	9571	9.44956	9.49561	0.11872	79.595	up
SATB1-AS1	9.64873e-07	0.000221286	1273	0	0	2820	37	1	8349	3369	890	-9.4421	-9.38213	0.0836179	-112.92	down
TOM1	1.0946e-06	0.0002446	336	218	2221	0	34	4084	0	0	9846	9.3942	9.44686	0.12101	77.6315	up
SNHG8	1.09399e-06	0.0002446	272	0	0	345	10	0	4410	1866	9836	-9.39441	-9.4491	0.12089	-77.7104	down
SHISA5	1.23212e-06	0.000271846	241	114	1153	2	42	5020	0	0	10167	9.34906	9.05829	0.119767	78.0607	up
DHRS3	1.26479e-06	0.000275567	246	136	1522	3	38	4722	0	0	10072	9.33905	8.93629	0.118262	78.9691	up
NSA2	1.29519e-06	0.000278705	450	0	0	849	34	0	3945	2075	9386	-9.32996	-9.44886	0.120509	-77.4211	down
PCBP2	1.45756e-06	0.00030982	194	0	0	221	8	0	3655	1936	10725	-9.28462	-9.32801	0.126931	-73.1472	down
ZNF593	1.64676e-06	0.000345819	832	0	0	2895	39	1	6105	5125	1742	-9.23755	-9.24851	0.0838964	-110.107	down
NABP1	1.72354e-06	0.000357635	222	0	0	280	5	0	3582	1694	10956	-9.21992	-9.2745	0.129581	-71.1516	down
SIRPB1	1.8157e-06	0.000367996	202	1344	5497	0	45	8612	0	1	1038	9.19973	9.2532	0.0784167	117.319	up
TPD52L2	1.81323e-06	0.000367996	171	93	1439	0	10	3660	0	0	11366	9.20025	9.23155	0.131966	69.7168	up
TBC1D8	1.96006e-06	0.000388226	743	1216	5435	0	59	8300	0	1	985	9.16999	9.21986	0.0793459	115.57	up
LYPD2	1.94124e-06	0.000388226	274	0	0	11206	2631	592	1137	720	179	-9.17375	-3.64841	0.0635021	-144.464	down
SIRPB2	1.98836e-06	0.000389405	937	870	5654	0	59	8206	0	1	1012	9.16441	9.20193	0.0793169	115.542	up
UAP1L1	2.08034e-06	0.000402893	1090	695	5475	0	74	8281	0	1	1123	9.14679	9.17987	0.0796151	114.888	up
EIF3B	2.23648e-06	0.000426229	245	155	1822	0	23	2944	0	0	11550	9.11851	9.16644	0.135296	67.3966	up
NEAT1	2.24974e-06	0.000426229	11	0	0	14	0	0	2675	1893	12146	-9.1162	-9.12013	0.138115	-66.0046	down
ADGRE5	2.46112e-06	0.000461262	149	164	405	16	119	4965	0	0	10921	9.08099	6.85908	0.112543	80.6894	up
EFTUD2	2.55057e-06	0.000472383	315	199	1687	1	41	3200	0	0	11296	9.06696	8.92638	0.131429	68.9878	up
CXCL11	2.57466e-06	0.000472383	500	0	0	10850	2622	648	1172	745	202	-9.06326	-3.51884	0.0632501	-143.292	down
PC	2.94476e-06	0.000534658	1296	719	5501	2	85	8144	0	1	991	9.01028	8.94978	0.0783852	114.949	up
SLC11A1	2.98237e-06	0.000535905	123	97	1153	0	11	3074	0	0	12281	9.00525	9.04489	0.142014	63.4112	up
SLC37A2	3.04027e-06	0.000540735	376	306	2761	0	46	9473	0	1	3776	8.99764	9.0287	0.0833363	107.968	up
INTS11	3.15764e-06	0.000555936	559	331	3865	0	38	8054	0	1	3891	8.98262	9.0082	0.0842721	106.591	up
HCAR2	3.22738e-06	0.000556962	613	965	3709	1	95	9329	0	1	2026	8.97395	8.96994	0.0797158	112.574	up
NACA3P	3.20822e-06	0.000556962	793	0	0	1020	12	1	6589	2374	5950	-8.97632	-8.93592	0.0949535	-94.5339	down
IGHM	3.26976e-06	0.000558744	1684	0	0	2814	43	3	8119	3266	810	-8.96877	-8.62107	0.0793431	-113.038	down
CAPN2	3.31292e-06	0.000560623	199	206	964	0	53	3252	0	0	12065	8.96356	9.05045	0.14135	63.4139	up
MEG3	3.34577e-06	0.000560738	1136	0	0	9895	2537	646	1567	745	213	-8.95964	-3.58624	0.0644679	-138.978	down
LRG1	3.58095e-06	0.000592911	261	194	2774	0	14	8650	0	1	4845	8.93259	8.95327	0.0856718	104.265	up
WARS	3.60577e-06	0.000592911	53	98	116	4	149	4160	0	0	12159	8.92983	7.49667	0.129007	69.2195	up
HLA-DRB6	3.81816e-06	0.000621968	34	1	0	260	86	0	495	3919	11944	-8.90698	-8.55064	0.133353	-66.7924	down
RARRES1	4.30051e-06	0.000694054	2409	0	0	2638	58	3	7437	3360	834	-8.85929	-8.53404	0.0807887	-109.66	down
ADM	4.5012e-06	0.000713235	65	69	1023	0	1	2542	0	0	13039	8.84095	8.87388	0.151954	58.1816	up
NOD2	4.46953e-06	0.000713235	508	429	3836	0	25	6417	0	1	5523	8.84379	8.87478	0.0894074	98.9156	up
FGD3	5.02397e-06	0.000788899	437	264	2965	0	37	6961	0	1	6074	8.79661	8.82318	0.0905368	97.1607	up
IGSF21	5.28289e-06	0.000822149	417	0	0	9243	1860	429	2944	1471	375	-8.77627	-4.17529	0.0626287	-140.132	down
CHST15	5.46292e-06	0.000842643	469	308	2692	3	50	7704	0	1	5512	8.76267	8.62745	0.0873277	100.342	up
HK1	5.80128e-06	0.000886985	118	76	1042	0	9	2189	0	0	13305	8.73825	8.77613	0.157849	55.3582	up
SLC2A3	6.65161e-06	0.00100075	48	134	219	1	89	3164	0	0	13084	8.68242	8.25068	0.148445	58.4892	up
TCIRG1	6.66016e-06	0.00100075	55	77	674	1	3	2508	0	0	13421	8.6819	8.53368	0.156421	55.5036	up
FBLN1	6.85864e-06	0.00100459	1455	0	0	1707	41	2	5528	5386	2620	-8.66987	-8.60954	0.0824356	-105.171	down
NACAP1	6.79184e-06	0.00100459	1287	0	0	1520	30	2	5879	2574	5447	-8.67388	-8.50027	0.092164	-94.1135	down
SPSB3	6.84169e-06	0.00100459	2536	0	0	2924	98	5	7168	3215	793	-8.67088	-8.13256	0.0787162	-110.154	down
LTC4S	7.23871e-06	0.00104273	652	0	0	4205	93	12	7757	3214	806	-8.64774	-7.5791	0.0715116	-120.928	down
NUCKS1	7.30116e-06	0.00104311	322	0	0	505	10	1	5166	1957	8778	-8.64421	-8.61977	0.104017	-83.104	down
UPF1	7.75062e-06	0.00109832	979	635	2863	18	172	8060	0	1	4011	8.61962	7.57393	0.0793945	108.567	up
C1orf56	8.02704e-06	0.00112832	1046	0	0	1082	16	2	6284	2334	5975	-8.60517	-8.45	0.0921249	-93.4076	down
LSS	8.28393e-06	0.00112912	507	623	3258	0	61	9909	0	2	2379	8.59216	8.61969	0.0766253	112.132	up
PLIN2	8.2461e-06	0.00112912	117	92	546	1	29	2429	0	0	13525	8.59405	8.40008	0.159622	53.84	up
RRAD	8.29191e-06	0.00112912	395	560	2828	0	70	10475	0	2	2409	8.59176	8.62269	0.0762863	112.625	up
CHCHD10	8.19158e-06	0.00112912	319	0	0	603	14	1	4574	2254	8974	-8.59679	-8.58459	0.105416	-81.5508	down
CHMP4B	8.77503e-06	0.00118565	429	0	0	496	19	1	4668	2022	9104	-8.56832	-8.55101	0.106441	-80.4985	down
TRAFD1	9.0156e-06	0.00120878	858	479	4171	1	67	9194	0	2	1967	8.55711	8.56795	0.0758588	112.803	up
FADS2	9.26084e-06	0.00122285	278	828	3641	0	39	8554	0	2	3397	8.54597	8.56927	0.0789216	108.284	up
ADIRF	9.2316e-06	0.00122285	1352	0	0	3091	67	4	5592	4524	2109	-8.54728	-8.19067	0.0791345	-108.01	down
CXCL12	9.41694e-06	0.00123411	921	0	0	8435	1732	406	3121	1692	432	-8.53903	-4.1491	0.062497	-136.631	down
TCN2	9.73422e-06	0.00126617	396	330	2291	2	51	5960	0	1	7708	8.52524	8.44384	0.0956403	89.1386	up
SFRP4	1.00707e-05	0.00130024	1754	0	0	3258	43	9	7608	3265	802	-8.51108	-7.69788	0.0738834	-115.196	down
PFKFB4	1.08505e-05	0.00138046	493	1172	3248	1	139	9544	0	2	2140	8.47994	8.50754	0.0760179	111.552	up
UBXN11	1.08233e-05	0.00138046	234	236	432	40	241	8303	0	1	7252	8.48099	6.22042	0.0818783	103.58	up
C1QC	1.11229e-05	0.00140487	18	0	0	212	77	1	347	7119	8965	-8.46956	-8.53592	0.100528	-84.2505	down
SRP19	1.12378e-05	0.00140917	1043	0	0	1159	37	2	5069	2445	6984	-8.46526	-8.32184	0.0965086	-87.715	down
MARS	1.27926e-05	0.00158783	316	190	2451	0	23	4243	0	1	9515	8.4108	8.43362	0.105631	79.6241	up
EMG1	1.28448e-05	0.00158783	2260	0	0	2705	86	8	7625	3294	761	-8.40909	-7.72201	0.0747251	-112.534	down
C4orf48	1.38118e-05	0.00169535	264	0	0	432	14	1	3619	2139	10270	-8.37844	-8.3785	0.112486	-74.484	down
ALDH3B1	1.48764e-05	0.00181326	257	158	1790	0	31	4553	0	1	9949	8.34698	8.37326	0.107777	77.4469	up
MINOS1	1.50274e-05	0.00181894	192	0	0	320	6	1	3822	1735	10663	-8.34269	-8.3315	0.114309	-72.984	down
CCDC86	1.52948e-05	0.00183854	1287	648	3860	19	145	9038	0	2	1740	8.3352	7.65995	0.0722753	115.326	up
GALNS	1.55956e-05	0.00186185	1451	714	4216	17	129	8725	0	2	1485	8.32692	7.714	0.0722912	115.186	up
GPI	1.59351e-05	0.00187668	102	140	722	1	33	1690	0	0	14051	8.31776	8.13232	0.171277	48.5631	up
TREM1	1.59261e-05	0.00187668	335	436	1506	4	109	9822	0	2	4525	8.318	8.10894	0.0790384	105.24	up
COX20	1.71842e-05	0.0020102	1124	0	0	1602	38	4	5385	2445	6141	-8.28557	-7.91068	0.0898916	-92.1729	down
MYD88	1.79157e-05	0.00205546	99	104	672	2	23	1625	0	0	14214	8.26774	7.89324	0.173005	47.789	up
EFEMP1	1.78444e-05	0.00205546	2300	0	0	7093	1709	414	3221	1618	384	-8.26945	-4.0225	0.0640373	-129.135	down
TMBIM4	1.79249e-05	0.00205546	293	0	0	386	14	1	3306	1780	10959	-8.26752	-8.2624	0.11811	-69.9988	down
PI16	1.83164e-05	0.00208663	2297	0	0	4175	181	21	6140	3180	745	-8.25826	-6.89005	0.071437	-115.602	down
DHCR7	1.91415e-05	0.00215569	329	779	3903	0	35	8268	0	3	3422	8.23936	8.23297	0.0762636	108.038	up
FBP1	1.92936e-05	0.00215569	82	322	634	0	98	5267	0	1	10335	8.23596	8.32341	0.109794	75.0126	up
HNRNPA1P48	1.92e-05	0.00215569	715	0	0	1579	22	5	5807	2269	6342	-8.23805	-7.77109	0.087704	-93.9302	down
PTMAP2	2.06455e-05	0.00229204	787	0	0	821	13	3	5756	2182	7177	-8.20682	-7.99991	0.0920596	-89.1468	down
FLNA	2.12567e-05	0.00234496	101	95	86	23	174	6037	0	1	10222	8.19424	6.0292	0.0948806	86.3637	up
EEF1B2P3	2.34918e-05	0.00257524	1472	0	0	1654	51	5	5297	2602	5658	-8.15098	-7.71834	0.0877177	-92.9228	down
STK40	2.36478e-05	0.00257614	325	287	1683	1	64	3887	0	1	10491	8.14811	8.14222	0.111801	72.8803	up
ZFHX3	2.38286e-05	0.0025797	536	0	0	1732	86	4	4236	2646	7499	-8.1448	-7.78557	0.0931399	-87.447	down
YBX1	2.42973e-05	0.00261421	33	0	0	49	2	0	1032	729	14894	-8.13634	-8.16993	0.199762	-40.7301	down
CCR2	2.48759e-05	0.00266005	801	383	1554	48	207	8921	0	2	4823	8.12611	6.6112	0.0745844	108.952	up
SIPA1	2.52614e-05	0.00268479	227	130	988	5	45	4493	0	1	10850	8.11942	7.82927	0.110861	73.2399	up
S100A8	2.57274e-05	0.00271775	10	9	8	14	27	1832	0	0	14839	8.11146	5.13277	0.164201	49.3996	up
UBE2E1	2.6364e-05	0.00276822	777	0	0	807	25	3	4957	1985	8185	-8.10081	-7.88481	0.0968563	-83.6374	down
CHMP4A	2.69987e-05	0.00281789	1886	0	0	2329	66	6	5285	4858	2309	-8.09043	-7.71898	0.0768445	-105.283	down
LTA4H	2.79399e-05	0.00289877	75	32	64	29	113	5166	0	1	11259	8.07545	5.80936	0.100825	80.094	up
RENBP	2.8291e-05	0.00291782	1156	0	0	2769	86	13	4551	2271	5893	-8.06999	-6.99284	0.0841193	-95.9351	down
CKLF	2.861e-05	0.00293336	105	0	0	530	5	2	4033	1786	10278	-8.06508	-7.96129	0.106805	-75.512	down
TOMM7	2.90021e-05	0.00295618	77	0	0	114	2	1	2950	1571	12024	-8.05912	-8.05815	0.123319	-65.352	down
TNFSF13	3.16965e-05	0.00321203	1661	796	4937	14	136	8112	0	3	1080	8.0201	7.66687	0.0704137	113.9	up
LRRC75A-AS1	3.23886e-05	0.00322591	84	0	0	164	4	1	2718	1489	12279	-8.01059	-8.00959	0.126912	-63.1192	down
NDUFB1	3.23818e-05	0.00322591	135	0	0	189	7	1	2518	1719	12170	-8.01068	-8.01704	0.126437	-63.3569	down
YBX1P1	3.22473e-05	0.00322591	1747	0	0	2097	89	8	5098	2760	4940	-8.01252	-7.36257	0.0838192	-95.5929	down
FEZ2	3.3178e-05	0.00326719	959	0	0	2862	106	16	4772	2415	5609	-7.99997	-6.83395	0.0810523	-98.7014	down
TMEM256	3.31683e-05	0.00326719	658	1	0	753	29	2	4626	2408	8262	-8.0001	-8.01775	0.0967545	-82.6845	down
SMARCD3	3.35481e-05	0.00327605	1288	671	3941	23	135	8891	0	3	1787	7.99508	7.39412	0.0698438	114.471	up
ATP5J2	3.36439e-05	0.00327605	161	0	0	225	7	1	2536	1515	12294	-7.99382	-7.99535	0.128779	-62.0741	down
MTATP6P1	3.44552e-05	0.00333641	31	0	0	55	0	1	2386	1948	12318	-7.98329	-7.98758	0.124992	-63.8706	down
PTMAP5	3.47846e-05	0.0033497	900	0	0	1001	27	4	4879	2310	7618	-7.97909	-7.69684	0.0929078	-85.8818	down
ITPRIP	3.53054e-05	0.00338117	432	242	1946	3	59	5790	0	2	8265	7.97251	7.90755	0.0928713	85.8447	up
ACOX3	3.63742e-05	0.00344871	1585	807	4502	28	184	8569	0	3	1061	7.95931	7.2461	0.0683445	116.459	up
HGS	3.66042e-05	0.00344871	417	268	2168	5	49	8441	0	3	5388	7.95651	7.86211	0.0790577	100.642	up
PPP1R14A	3.64514e-05	0.00344871	1463	1	0	9953	2655	611	1118	771	167	-7.95837	-3.47905	0.0592798	-134.251	down
TTC7A	3.76938e-05	0.00351339	710	739	3115	5	110	8090	0	3	3967	7.9435	7.82849	0.076223	104.214	up
GGTA1P	3.75367e-05	0.00351339	128	0	0	1969	85	8	4062	2095	8392	-7.94535	-7.21032	0.0916998	-86.6453	down
CYP1B1	3.80203e-05	0.00352497	200	190	371	29	214	7713	0	2	8020	7.93967	6.40033	0.0827934	95.8973	up
C1QA	3.83596e-05	0.00353375	12	0	0	62	32	1	81	4253	12298	-7.93572	-7.98062	0.12424	-63.8739	down
NDUFA7	3.85205e-05	0.00353375	2022	1	0	2569	54	5	5827	4273	1988	-7.93386	-7.82976	0.0761066	-104.247	down
TMSB4XP4	3.95934e-05	0.00361315	64	0	0	86	2	1	1775	2313	12498	-7.92164	-7.93522	0.127766	-62.0012	down
TAGLN	3.98248e-05	0.00361534	1022	0	0	4015	117	26	4347	3165	4047	-7.91905	-6.4514	0.0738762	-107.194	down
COMMD6	4.13373e-05	0.00371396	112	0	0	185	8	1	2371	1344	12718	-7.90244	-7.90206	0.133133	-59.3574	down
FAM215B	4.12927e-05	0.00371396	2582	0	0	2969	173	11	5055	4446	1503	-7.90292	-7.20974	0.0740526	-106.72	down
KIFC3	4.16237e-05	0.00372052	344	848	2651	1	71	4283	0	2	8539	7.89935	7.93725	0.0960766	82.2193	up
CD82	4.21832e-05	0.00375129	166	1071	2164	0	133	5807	0	3	7395	7.89339	7.88264	0.0887506	88.9391	up
ZNF703	4.25174e-05	0.00376182	1032	0	0	3309	136	26	4239	2396	5601	-7.88987	-6.37221	0.0788348	-100.081	down
MED16	4.32698e-05	0.00380905	512	304	2842	2	43	6748	0	3	6285	7.88203	7.87871	0.0828337	95.1549	up
RALGDS	4.38881e-05	0.00381212	504	278	1576	24	93	6238	0	2	8024	7.87568	7.01511	0.0870126	90.5119	up
CREM	4.3771e-05	0.00381212	128	0	0	174	6	1	2095	1636	12699	-7.87688	-7.88795	0.132627	-59.3914	down
RHOB	4.39607e-05	0.00381212	180	0	0	380	8	2	3066	2667	10436	-7.87494	-7.84592	0.106365	-74.0373	down
EEF1B2	4.55294e-05	0.00391145	43	0	0	91	10	0	747	631	15217	-7.85924	-7.93567	0.217958	-36.0585	down
UQCRB	4.5555e-05	0.00391145	68	0	0	95	1	1	2283	1448	12843	-7.85899	-7.86186	0.132606	-59.2658	down
EDC4	4.58098e-05	0.00391404	1761	869	5098	6	110	7927	0	4	964	7.85649	7.78899	0.0702218	111.881	up
KCNN4	4.66033e-05	0.00396242	455	443	1489	14	143	8942	0	3	5250	7.84878	7.30675	0.0763317	102.825	up
ENHO	4.75718e-05	0.00402513	2176	1	0	9128	2531	619	1323	773	188	-7.83954	-3.46618	0.0602752	-130.063	down
SERPINB2	4.83224e-05	0.00403113	1263	472	1421	194	381	10950	0	3	2055	7.83251	5.18009	0.0617685	126.804	up
SAG	4.83366e-05	0.00403113	2408	0	0	2804	95	12	5166	4281	1973	-7.83238	-7.11416	0.0738885	-106.003	down
VAMP2	4.80713e-05	0.00403113	656	0	0	844	30	4	4264	1944	8997	-7.83485	-7.55034	0.0983114	-79.6942	down
TNFAIP3	4.99199e-05	0.00414335	46	37	556	0	2	733	0	0	15365	7.81787	7.85816	0.224971	34.7506	up
PTX3	5.19277e-05	0.00422944	1790	941	4229	54	258	8349	0	3	1115	7.80009	6.60461	0.0661733	117.874	up
CDK6	5.16545e-05	0.00422944	924	0	0	2978	75	11	4768	5378	2605	-7.80247	-7.20817	0.0716552	-108.889	down
GPR155	5.19184e-05	0.00422944	951	0	0	3261	178	33	3877	2180	6259	-7.80017	-6.09451	0.0795827	-98.0134	down
PRPF4B	5.18331e-05	0.00422944	687	0	0	925	47	4	4053	2535	8488	-7.80091	-7.56739	0.0953491	-81.8142	down
HCAR3	5.30474e-05	0.00430054	1114	1200	4713	9	155	8484	0	4	1060	7.79045	7.61739	0.0683909	113.911	up
PTMS	5.59856e-05	0.00451773	334	0	0	1449	95	6	3781	2347	8727	-7.76606	-7.29543	0.0941309	-82.5028	down
SIGLEC10	5.66933e-05	0.00452077	236	368	683	14	236	6508	0	2	8692	7.76036	6.84915	0.0885669	87.6215	up
CDKN1B	5.70608e-05	0.00452077	1106	0	0	2299	87	13	4409	2674	6151	-7.75743	-6.86126	0.0826907	-93.8127	down
MTND1P23	5.66812e-05	0.00452077	746	1	0	931	102	3	3201	4755	7000	-7.76046	-7.78616	0.0882925	-87.8949	down
TBCA	5.69013e-05	0.00452077	189	0	0	207	12	1	1939	1234	13157	-7.7587	-7.76288	0.141266	-54.9227	down
ATP5I	5.9745e-05	0.00469719	97	0	0	174	8	1	1716	1529	13214	-7.73656	-7.75346	0.139738	-55.3647	down
YWHAG	5.98266e-05	0.00469719	770	0	0	1303	49	7	4460	2227	7923	-7.73594	-7.22331	0.0906538	-85.3349	down
PITPNM1	6.26504e-05	0.00489684	892	508	2955	9	118	8334	0	4	3919	7.71494	7.54454	0.0739035	104.392	up
MLKL	6.30428e-05	0.00490552	1063	577	2335	39	201	10059	0	4	2461	7.71209	6.8058	0.067335	114.533	up
BHLHE41	6.40138e-05	0.00495893	435	0	0	2640	143	24	4198	2223	7076	-7.70512	-6.3331	0.0812343	-94.8505	down
MAF	6.61057e-05	0.00509833	140	0	0	1964	203	6	2833	3813	7780	-7.69043	-7.32218	0.0884005	-86.9953	down
HES1	6.64499e-05	0.0051023	105	0	0	263	25	1	1304	1800	13241	-7.68805	-7.73178	0.141406	-54.3687	down
SELENOP	6.84229e-05	0.00523075	23	0	0	2107	549	5	1627	6059	6369	-7.67466	-7.52718	0.0828486	-92.6348	down
BRAT1	6.88645e-05	0.00524152	656	340	2090	22	120	8829	0	4	4678	7.67172	7.19408	0.0734698	104.42	up
CD163	7.12309e-05	0.00539806	39	12	57	7	21	1103	0	0	15500	7.65622	6.21903	0.212587	36.0145	up
CCDC88B	7.2862e-05	0.00549777	626	289	1680	29	124	8957	0	4	5030	7.64582	7.00436	0.073474	104.062	up
PTAFR	7.34027e-05	0.00551469	103	54	1315	0	5	1786	0	1	13475	7.64242	7.65433	0.14186	53.873	up
USMG5	7.37303e-05	0.00551553	149	0	0	175	14	1	1701	1152	13547	-7.64038	-7.64734	0.146987	-51.98	down
CD52	7.44982e-05	0.00552555	47	6	0	128	981	10649	0	4	4924	7.63561	4.38725	0.0629718	121.254	up
DYNLL2	7.44291e-05	0.00552555	1861	0	0	3403	145	29	4024	3088	4189	-7.63604	-6.21536	0.0747698	-102.127	down
ACTN1	7.78672e-05	0.00553073	146	582	1288	0	131	5356	0	3	9233	7.61523	7.64129	0.0952414	79.9572	up
DPP3	7.58021e-05	0.00553073	898	523	2481	14	148	8250	0	4	4421	7.62762	7.29388	0.0741616	102.851	up
LGALS12	7.76379e-05	0.00553073	1718	830	3556	40	232	8699	0	4	1660	7.61659	6.75996	0.0668942	113.86	up
PLA2G7	7.80367e-05	0.00553073	1291	1516	4234	16	274	8358	0	4	1046	7.61423	7.21346	0.0670203	113.611	up
PLK2	7.70462e-05	0.00553073	314	481	1298	8	134	9073	0	4	5427	7.62012	7.35007	0.0755414	100.873	up
C1orf132	7.80584e-05	0.00553073	1799	0	0	3002	169	33	4029	2441	5266	-7.6141	-6.05045	0.0777249	-97.9622	down
C1QB	7.58634e-05	0.00553073	14	0	0	50	31	1	68	3120	13455	-7.62725	-7.67467	0.139569	-54.6487	down
HNRNPA3	7.54684e-05	0.00553073	202	0	0	238	8	2	2820	1519	11950	-7.62965	-7.57621	0.118691	-64.2814	down
JCHAIN	7.7352e-05	0.00553073	2741	1	0	4036	209	19	5787	3145	801	-7.61829	-6.87461	0.0697913	-109.158	down
NDUFC2	7.62962e-05	0.00553073	372	0	0	447	19	3	3373	1763	10762	-7.62463	-7.48568	0.107729	-70.7757	down
RBP1	7.78382e-05	0.00553073	1603	4	0	2220	302	4	3392	7216	1998	-7.6154	-7.60325	0.0727269	-104.712	down
FES	7.84744e-05	0.00553769	229	126	1275	1	30	1916	0	1	13161	7.61165	7.613	0.138917	54.7928	up
DCN	7.92611e-05	0.00557065	2519	2	0	2750	63	9	7363	3264	769	-7.60704	-7.43292	0.0706122	-107.73	down
DGCR2	8.00413e-05	0.00560289	815	894	3120	8	150	9514	0	5	2233	7.60252	7.46532	0.0686614	110.725	up
ATP13A1	8.071e-05	0.00560468	351	213	2013	1	50	3079	0	2	11030	7.59868	7.61303	0.109844	69.1768	up
IFI30	8.0541e-05	0.00560468	72	0	0	163	18	1	1346	1520	13619	-7.59965	-7.62585	0.146231	-51.9702	down
EVI2A	8.16087e-05	0.0056446	599	0	0	680	34	4	3526	2229	9667	-7.59356	-7.39186	0.100252	-75.7446	down
VSIG4	8.22992e-05	0.00566987	33	43	76	2	31	3057	0	1	13496	7.58966	7.24586	0.136898	55.4404	up
SNHG9	8.29936e-05	0.00569519	1111	0	0	1217	84	8	4044	1990	8285	-7.58577	-7.01419	0.0930804	-81.497	down
PGD	8.46352e-05	0.00578506	125	53	411	7	37	2746	0	1	13359	7.5767	7.14877	0.135635	55.8611	up
B4GALT1	8.7117e-05	0.00593144	516	0	0	884	77	4	2864	2602	9792	-7.5633	-7.36619	0.101329	-74.641	down
IL4I1	8.80843e-05	0.00597397	130	136	241	24	133	3372	0	1	12702	7.55817	5.77013	0.115631	65.3646	up
SDS	8.8538e-05	0.00598146	580	0	0	2705	186	30	3644	2196	7398	-7.55579	-6.04161	0.0814306	-92.7881	down
MRPL12	9.01928e-05	0.00606973	783	0	0	1134	48	8	4319	2177	8270	-7.54718	-7.03352	0.0903984	-83.488	down
PES1	9.11547e-05	0.00611087	1039	657	2377	35	234	8530	0	4	3863	7.54225	6.69186	0.0702887	107.304	up
COX16	9.25285e-05	0.00615762	1730	0	0	1961	89	10	4459	5739	2751	-7.53528	-7.16114	0.0724101	-104.064	down
KDM6B	9.25586e-05	0.00615762	267	0	0	336	14	3	3156	2211	10752	-7.53513	-7.45731	0.105202	-71.6257	down
TTLL12	9.29586e-05	0.00616072	1054	708	3328	8	146	8248	0	5	3242	7.53312	7.4218	0.0714177	105.48	up
SNHG5	9.39051e-05	0.00619987	101	0	0	165	14	1	1531	994	13933	-7.5284	-7.53352	0.15396	-48.8986	down
WWP2	9.58904e-05	0.00628334	779	387	2582	11	118	8522	0	5	4335	7.51865	7.35449	0.0728495	103.208	up
HNRNPUL2	9.57583e-05	0.00628334	1872	1	0	2381	83	8	4891	4993	2510	-7.51929	-7.35761	0.0732438	-102.661	down
TELO2	9.63482e-05	0.00628969	640	551	2868	5	85	8028	0	5	4557	7.51643	7.47133	0.0738961	101.716	up
PPDPF	9.69866e-05	0.00630775	235	0	0	578	27	4	3406	2240	10249	-7.51334	-7.33987	0.100797	-74.5395	down
PLA2G16	9.83854e-05	0.00637494	822	0	0	1516	96	13	4101	1958	8233	-7.50665	-6.65753	0.0888743	-84.4637	down
SASH3	9.88941e-05	0.00638416	117	117	862	1	25	2028	0	1	13588	7.50424	7.49673	0.143893	52.1516	up
MMP9	0.000100007	0.00643217	65	2245	2253	0	437	9485	0	9	2245	7.49901	7.32552	0.0673739	111.304	up
ADGRG3	0.000102162	0.00654666	2274	1130	4430	43	245	7636	0	4	977	7.48903	6.6071	0.0658692	113.696	up
TRPC4AP	0.000104378	0.00666416	304	216	2135	1	28	4101	0	3	9951	7.47898	7.49108	0.0978594	76.4258	up
CSF3R	0.00010585	0.00673343	75	43	627	0	7	2026	0	1	13960	7.47242	7.49257	0.150242	49.7359	up
HDHD5	0.000107065	0.00674446	381	289	1730	5	66	4983	0	3	9282	7.46706	7.3642	0.0933439	79.9951	up
VPS39	0.000107184	0.00674446	1106	536	3171	15	138	9572	0	6	2195	7.46654	7.25931	0.0673061	110.934	up
GAS5	0.000107179	0.00674446	229	0	0	532	16	4	3267	1682	11009	-7.46656	-7.2477	0.106508	-70.1033	down
FLII	0.000108726	0.00681691	126	131	1078	0	20	1450	0	1	13933	7.45983	7.4899	0.153175	48.7014	up
CTGF	0.00011367	0.00710133	2662	2	0	3227	117	13	6664	3222	832	-7.43891	-7.12955	0.0694724	-107.077	down
CRIP1	0.000114897	0.00715232	311	0	0	5858	781	670	1881	1567	5671	-7.43385	-3.05479	0.0631353	-117.745	down
NCLN	0.000115966	0.00719317	508	296	2828	0	45	4064	0	4	8994	7.42948	7.3971	0.0921657	80.61	up
OASL	0.000116514	0.00720158	901	886	2127	32	316	8296	0	4	4177	7.42726	6.54281	0.0702073	105.79	up
CTSZ	0.000118157	0.00727733	66	0	0	154	17	1	750	1737	14014	-7.42065	-7.47429	0.153524	-48.3355	down
HSPE1	0.000120661	0.00740538	139	0	0	430	14	3	2513	1626	12014	-7.41074	-7.27828	0.11646	-63.6331	down
AOAH	0.000122648	0.00747466	214	96	427	47	90	4399	0	2	11464	7.40302	5.77382	0.0993885	74.4857	up
DNM2	0.000122259	0.00747466	152	93	949	0	15	1479	0	1	14050	7.40452	7.43163	0.155477	47.6245	up
ATP13A3	0.000123456	0.00749768	1234	5	0	1861	308	5	2859	7666	2801	-7.39991	-7.36483	0.0715978	-103.354	down
CDK5RAP3	0.000130759	0.00791365	606	336	2669	1	67	4368	0	4	8688	7.37266	7.38258	0.0907296	81.2597	up
FAU	0.000131457	0.00792835	12	0	0	35	4	0	381	453	15854	-7.37014	-7.42603	0.264571	-27.857	down
ACKR3	0.00013206	0.00793726	1594	693	2370	95	275	9621	0	5	2086	7.36796	5.91099	0.0630551	116.85	up
GPR84	0.000134297	0.00804398	1008	445	1993	49	216	8562	0	5	4461	7.35998	6.45605	0.0697416	105.532	up
ARHGEF10L	0.00013656	0.0081515	359	463	2323	0	79	3647	0	4	9864	7.35203	7.2983	0.0973195	75.5452	up
UQCR11	0.000139823	0.00831778	64	0	0	87	7	1	1110	1125	14345	-7.34078	-7.35761	0.160651	-45.694	down
USP53	0.000144586	0.00857186	1254	0	0	2837	171	57	4137	2367	5916	-7.3248	-5.50205	0.0739505	-99.05	down
TBL3	0.000146128	0.00860719	660	456	2708	7	96	4946	0	4	7862	7.31973	7.22057	0.0856263	85.4846	up
ACVR2B	0.000146663	0.00860719	2608	2	0	3953	191	20	6036	3163	766	-7.31798	-6.7928	0.0675264	-108.372	down
NME2	0.000146337	0.00860719	915	0	0	1380	83	16	4122	1921	8302	-7.31904	-6.42635	0.0871947	-83.939	down
ABL2	0.000147944	0.00865323	578	0	0	2692	269	26	3532	3173	6469	-7.31382	-6.13691	0.0768745	-95.1398	down
UPP1	0.000149288	0.00870266	249	261	667	13	162	3956	0	2	11429	7.30949	6.56655	0.105306	69.4117	up
IRAK1	0.00015162	0.00876384	249	110	959	6	52	3070	0	2	12291	7.30207	7.12443	0.117675	62.0529	up
P4HB	0.000151846	0.00876384	40	30	228	0	9	556	0	0	15876	7.30136	7.36416	0.270644	26.9778	up
HLA-DQA1	0.000151682	0.00876384	28	0	0	109	136	2	113	3727	12624	-7.30188	-7.36292	0.12176	-59.9695	down
MMP24-AS1	0.00015529	0.00890362	867	0	0	1289	55	15	4063	1900	8550	-7.29061	-6.45191	0.0881112	-82.7433	down
ICAM3	0.000157221	0.00898478	395	105	348	142	254	10583	0	6	4906	7.28468	5.10649	0.0628184	115.964	up
GORASP1	0.000160388	0.00913581	1213	567	2935	29	165	8294	0	6	3530	7.2751	6.81828	0.0687485	105.822	up
CLMN	0.000164166	0.00932058	1591	897	4508	23	166	8529	0	7	1018	7.26391	6.97476	0.0642245	113.102	up
STK10	0.000164786	0.00932537	170	82	704	8	34	1755	0	1	13985	7.26209	6.83008	0.14733	49.2912	up
PET100	0.00016737	0.00944099	216	0	0	328	18	3	2259	1383	12532	-7.2546	-7.13113	0.122153	-59.3893	down
TTC31	0.000168451	0.00947129	1532	866	4423	27	186	8586	0	7	1112	7.2515	6.90372	0.063972	113.354	up
ERCC3	0.000174762	0.00961094	1319	872	2735	47	244	9271	0	6	2245	7.23375	6.40268	0.064202	112.672	up
NOP2	0.000173695	0.00961094	1283	930	2563	44	276	8190	0	5	3448	7.23671	6.32834	0.0673097	107.514	up
FDX2	0.000174795	0.00961094	3053	5	0	3371	161	8	6138	3158	845	-7.23366	-7.22014	0.0702622	-102.952	down
KCTD12	0.000171598	0.00961094	128	0	0	354	16	3	2020	1854	12364	-7.24257	-7.1611	0.118601	-61.0669	down
LSM8	0.000174301	0.00961094	555	0	0	1028	52	9	3738	2848	8509	-7.23503	-6.83445	0.0874824	-82.7027	down
MARCKS	0.000173661	0.00961094	81	0	0	255	9	2	1603	1231	13558	-7.23681	-7.18637	0.138868	-52.1128	down
TAP2	0.000173314	0.00961094	1956	3	0	1996	184	7	3681	6251	2661	-7.23777	-7.25291	0.0721101	-100.371	down
THOC6	0.00017559	0.0096243	956	680	1735	53	292	8481	0	5	4537	7.23147	6.11468	0.0683061	105.869	up
SLA	0.0001764	0.00963843	107	79	570	1	28	1620	0	1	14333	7.22925	7.21647	0.15965	45.2818	up
MFNG	0.000177709	0.00967084	163	158	1294	1	28	2228	0	2	12865	7.22567	7.24081	0.125958	57.3658	up
SELENOM	0.000178103	0.00967084	1005	0	0	2713	251	70	3271	1941	7488	-7.2246	-5.15967	0.077964	-92.6658	down
AMPD2	0.000179945	0.00969255	237	338	794	11	165	4958	0	3	10233	7.21962	6.7205	0.0946782	76.2544	up
ARPC1B	0.000180171	0.00969255	51	0	0	71	8	1	969	1019	14620	-7.21902	-7.23561	0.16777	-43.0291	down
HES4	0.000179553	0.00969255	1207	0	0	6283	892	357	2895	3391	1714	-7.22068	-3.88566	0.0568743	-126.958	down
GPR108	0.000181816	0.00975093	224	181	1197	4	60	3907	0	3	11163	7.21462	7.1442	0.103974	69.389	up
SPATA13	0.000190141	0.0101661	2606	3	0	3958	176	18	6111	3089	778	-7.19291	-6.84137	0.0671221	-107.162	down
PRAM1	0.000190964	0.0101789	345	140	794	29	108	5857	0	4	9462	7.19082	6.49896	0.0873015	82.3676	up
DENND1C	0.000192336	0.0101897	1381	683	4343	32	150	8989	0	8	1153	7.18734	6.85	0.0628744	114.313	up
MRPL53	0.000192078	0.0101897	2289	1	0	3173	123	17	4484	4517	2135	-7.18799	-6.71716	0.0694142	-103.552	down
CDCP1	0.000194198	0.0102572	904	693	2226	21	224	8200	0	6	4465	7.18266	6.7688	0.0703839	102.05	up
C9orf16	0.000196334	0.0103387	384	0	0	596	26	7	3640	2000	10086	-7.17734	-6.86626	0.0956017	-75.0754	down
PPP1R9B	0.000197209	0.0103535	1079	0	0	2559	179	73	3432	1887	7530	-7.17518	-5.11984	0.0776174	-92.4428	down
C18orf32	0.000198296	0.0103793	1275	0	0	1802	155	31	3668	1886	7922	-7.1725	-5.8278	0.0838306	-85.5595	down
HBA1	0.000199637	0.0104003	3072	3	0	3408	158	15	6047	3193	843	-7.16922	-6.91391	0.0686665	-104.406	down
MFAP4	0.000199892	0.0104003	2979	4	0	3327	147	12	6352	3105	813	-7.1686	-7.04688	0.0688102	-104.179	down
PSMD2	0.000202336	0.0104865	208	112	1065	3	25	2377	0	2	12947	7.16268	7.11094	0.126013	56.841	up
IRF2BPL	0.000202752	0.0104865	1317	0	0	1571	111	25	3970	1946	7799	-7.16168	-6.0237	0.0838579	-85.4026	down
SIGLEC9	0.000203959	0.0104867	338	449	1186	8	186	4314	0	3	10255	7.15879	6.86046	0.0969662	73.8276	up
RHOC	0.000203463	0.0104867	236	0	0	342	15	4	2575	1700	11867	-7.15997	-7.02015	0.111513	-64.2074	down
SLC9A3R1	0.000205263	0.0105227	528	340	2590	3	68	4680	0	5	8525	7.15568	7.15768	0.0867731	82.4643	up
GAA	0.00021091	0.0107805	185	95	735	7	39	2727	0	2	12949	7.14243	6.90545	0.123829	57.6799	up
S1PR4	0.000217735	0.0110968	1085	497	2088	73	226	8260	0	6	4504	7.12686	6.04623	0.0673851	105.763	up
HPS1	0.000218721	0.0111146	209	114	1199	1	34	1970	0	2	13210	7.12465	7.13692	0.1312	54.3038	up
NDUFB8	0.000232693	0.0117902	282	0	0	290	19	4	2499	1636	12009	-7.09428	-6.9688	0.112744	-62.9239	down
ANK3	0.000237682	0.0120081	2410	2	0	7506	1796	430	2697	1491	407	-7.08384	-3.93508	0.0574753	-123.25	down
ASGR2	0.000238531	0.0120162	594	314	2334	9	85	8367	0	8	5028	7.08209	7.02174	0.0706729	100.209	up
HLA-J	0.000239264	0.0120183	2182	1	0	2653	155	21	4438	2923	4366	-7.08058	-6.42467	0.0744225	-95.1403	down
SMG5	0.000243905	0.0122163	965	783	2813	16	184	5470	0	5	6503	7.07111	6.76765	0.0780113	90.6422	up
MCM5	0.000246627	0.012282	593	315	818	93	335	9803	0	7	4775	7.06564	5.59373	0.064353	109.795	up
POR	0.000246057	0.012282	256	130	1289	2	36	2949	0	3	12074	7.06678	7.06405	0.112532	62.7979	up
ST14	0.000247936	0.012312	417	277	1592	9	96	5459	0	5	8884	7.06303	6.92501	0.0862748	81.8666	up
TINF2	0.000249634	0.0123611	777	309	1180	95	263	9339	0	7	4769	7.05966	5.75108	0.0653674	108	up
LZTR1	0.000251154	0.0124012	1749	745	2774	82	278	9010	0	7	2094	7.05666	5.98968	0.0624145	113.061	up
CYB561A3	0.000253055	0.0124246	691	424	1229	51	312	9203	0	7	4822	7.05294	6.13892	0.0671444	105.041	up
GRK6	0.000252936	0.0124246	258	229	597	23	167	5508	0	4	9953	7.05317	6.26875	0.0885419	79.6591	up
FAM133B	0.000256252	0.0125463	489	0	0	766	38	10	3572	1990	9874	-7.04674	-6.58227	0.0928359	-75.9053	down
AAR2	0.000257068	0.012551	1024	515	2655	29	139	6449	0	6	5922	7.04516	6.59447	0.0740045	95.1992	up
SCD	0.000260481	0.0126821	392	627	1981	4	102	4862	0	5	8766	7.03864	7.02007	0.0870827	80.8271	up
COPG1	0.000264042	0.0128089	375	288	1979	5	56	3557	0	4	10475	7.03192	6.98626	0.0974466	72.1617	up
ARL2BP	0.000264555	0.0128089	1278	1	0	1713	74	16	4344	2008	7305	-7.03096	-6.49793	0.082521	-85.202	down
GAPDHP1	0.000266117	0.0128488	2297	1044	4008	59	309	8046	0	7	969	7.02804	6.24244	0.062377	112.67	up
LSP1	0.00026875	0.0129401	32	13	33	17	26	695	0	0	15923	7.02316	4.4258	0.22756	30.8629	up
PREB	0.000271064	0.0129953	664	389	2500	9	87	4411	0	5	8674	7.01891	6.91552	0.0866677	80.9864	up
POU2F2	0.000271389	0.0129953	232	0	0	349	22	4	2084	1415	12633	-7.01831	-6.85328	0.12023	-58.3742	down
NCF2	0.000272269	0.0130018	132	73	350	11	56	1641	0	1	14475	7.01671	6.23349	0.15457	45.395	up
ARHGEF11	0.000273178	0.0130095	1170	1341	4140	16	266	8644	0	9	1153	7.01505	6.86709	0.0627901	111.722	up
RNF31	0.000278998	0.0132505	2382	1005	4113	70	288	7865	0	7	1009	7.00458	6.12829	0.0620416	112.901	up
MAPKAPK2	0.000280726	0.0132963	1382	1	0	1646	76	16	4373	2038	7207	-7.00151	-6.48511	0.0822769	-85.0969	down
RAB8A	0.000286029	0.0135108	251	123	847	13	61	3398	0	3	12043	6.9922	6.64076	0.108736	64.3042	up
ICAM1	0.00028712	0.0135257	92	47	436	0	8	1200	0	1	14955	6.99031	7.02155	0.179745	38.8901	up
USP5	0.000290506	0.0136483	894	459	2717	18	107	4498	0	5	8041	6.98447	6.6962	0.0832878	83.8594	up
MZT2B	0.000292017	0.0136824	304	0	0	416	18	6	2802	1590	11603	-6.98188	-6.73045	0.10626	-65.7054	down
ETFB	0.000294008	0.0137388	676	1	0	681	82	6	2843	2995	9455	-6.97849	-6.93576	0.0929815	-75.0525	down
KLF4	0.00029812	0.0138937	91	0	0	131	28	2	844	1699	13944	-6.97156	-6.98601	0.143212	-48.68	down
GALNT6	0.000298998	0.0138974	1837	817	3713	91	327	8730	0	8	1216	6.9701	5.99905	0.060404	115.391	up
LILRA2	0.000303253	0.0139833	260	141	376	57	151	4243	0	3	11508	6.96304	5.2636	0.0946968	73.5298	up
MOGS	0.000302563	0.0139833	988	534	1875	60	267	8189	0	7	4819	6.96418	6.05573	0.0674576	103.238	up
KCNMA1	0.000301904	0.0139833	1703	0	0	6609	2779	953	1536	2286	873	-6.96527	-2.65497	0.0550588	-126.506	down
CDA	0.000305473	0.0140154	909	177	212	694	762	11751	0	6	2228	6.95939	3.06201	0.0509573	136.573	up
AC058791.1	0.000305557	0.0140154	1111	0	0	4156	675	522	1779	1436	7060	-6.95926	-3.05977	0.0679174	-102.466	down
MVP	0.000307937	0.0140875	95	59	398	2	29	1308	0	1	14847	6.95538	6.86334	0.173586	40.0689	up
PRMT5	0.000310756	0.0141792	1350	938	2396	58	330	8576	0	7	3084	6.95082	6.03275	0.0639778	108.644	up
MTMR3	0.000314093	0.0142941	1316	713	2514	39	262	8528	0	8	3359	6.94547	6.38941	0.0656518	105.792	up
RNF139-AS1	0.000315037	0.0142997	2786	2	0	4771	374	61	4996	2986	763	-6.94397	-5.76569	0.0624738	-111.15	down
ATG16L2	0.000317624	0.0143425	453	257	1846	9	73	4388	0	5	9708	6.93987	6.83125	0.0904515	76.7248	up
HSPA5	0.000317598	0.0143425	29	24	222	0	4	323	0	0	16137	6.93991	7.00161	0.309595	22.4161	up
TBCD	0.000328528	0.0147965	1130	698	2407	36	230	8328	0	8	3902	6.92294	6.40082	0.066517	104.078	up
TIMP2	0.000329915	0.0148207	340	0	0	1777	177	25	2891	2491	9038	-6.92082	-5.87991	0.0839514	-82.4384	down
PLA2G15	0.000333569	0.0149463	418	487	680	29	521	9524	0	8	5072	6.91528	6.19471	0.0671552	102.975	up
BOP1	0.00033658	0.0150425	758	371	2129	24	129	5542	0	6	7780	6.91077	6.55154	0.0797511	86.6542	up
MYBBP1A	0.00034006	0.0151205	1802	942	4007	56	278	8572	0	9	1073	6.90559	6.29346	0.0608811	113.427	up
CLU	0.000339341	0.0151205	388	59	0	338	358	4	598	5474	9520	-6.90666	-5.35546	0.0821993	-84.0233	down
MVD	0.000342434	0.0151306	231	575	1484	1	106	2692	0	4	11646	6.90209	6.91941	0.108503	63.6119	up
ATP5L	0.00034224	0.0151306	55	0	0	61	9	1	791	624	15198	-6.90237	-6.9132	0.190502	-36.2325	down
C6orf48	0.000342891	0.0151306	392	0	0	1115	104	13	2866	2541	9708	-6.90142	-6.34426	0.0899561	-76.7198	down
CARM1	0.000346836	0.0152661	1864	1	0	2759	153	33	3842	2451	5636	-6.89565	-5.945	0.0748557	-92.1192	down
L3MBTL2	0.000350644	0.0153948	1560	858	2873	44	285	9052	0	9	2058	6.89015	6.32826	0.0625738	110.112	up
GUCD1	0.000351634	0.0153994	841	371	2223	17	145	7992	0	9	5141	6.88873	6.73332	0.0699665	98.4575	up
CCAR2	0.00035252	0.0153996	541	278	2035	9	85	3930	0	5	9856	6.88746	6.78713	0.0918128	75.0163	up
CMIP	0.000353504	0.0154039	1092	0	0	1458	113	33	3591	1865	8587	-6.88605	-5.65746	0.0834538	-82.5133	down
PLEKHA2	0.00035972	0.0156357	987	1	0	1421	74	15	3860	1894	8487	-6.87725	-6.40691	0.0859684	-79.9974	down
PITRM1	0.000362211	0.0157048	1480	1376	4171	20	267	8374	0	10	1041	6.87376	6.69633	0.0619949	110.876	up
HECTD3	0.000366312	0.0158432	1544	674	3080	43	207	9115	0	10	2066	6.86807	6.42066	0.0624074	110.052	up
AACS	0.000370325	0.0159772	1733	1147	4299	27	263	8252	0	10	1008	6.86256	6.60668	0.0618517	110.952	up
CTSL	0.000371564	0.015991	88	61	151	14	108	2546	0	2	13769	6.86087	5.92165	0.128607	53.3474	up
PRKCD	0.000372991	0.0160129	239	146	1238	1	38	2102	0	3	12972	6.85893	6.87312	0.123257	55.6473	up
NFAM1	0.000375053	0.0160618	832	599	1586	45	285	8525	0	8	4859	6.85614	6.11737	0.066892	102.496	up
ATP13A2	0.000383501	0.0163834	614	813	2284	6	184	5505	0	7	7326	6.84484	6.8171	0.0792252	86.3974	up
SLC10A3	0.000387534	0.0165152	1311	684	2834	43	209	8189	0	9	3460	6.83954	6.33084	0.0650212	105.189	up
ELAC2	0.000401481	0.0170678	836	540	1880	37	209	8544	0	9	4684	6.82157	6.31435	0.0667622	102.177	up
SYF2	0.000405113	0.0171803	515	6	0	590	108	5	2143	3572	9800	-6.81698	-6.76977	0.0921688	-73.9619	down
COLEC12	0.000408888	0.0172976	186	1140	932	1	672	9894	0	12	3902	6.81226	6.82408	0.0662838	102.774	up
UNC13D	0.000409863	0.0172976	405	474	2393	0	72	3705	0	8	9682	6.81105	6.68977	0.0892557	76.3094	up
CTSA	0.000414172	0.0174148	66	58	404	0	12	948	0	1	15250	6.80572	6.84595	0.192672	35.3229	up
GPR65	0.000414638	0.0174148	386	0	0	566	33	10	3025	1654	11065	-6.80514	-6.37933	0.0986176	-69.0053	down
CDKN1A	0.000418876	0.0175084	38	18	158	0	8	315	0	0	16202	6.79996	6.85884	0.326301	20.8395	up
SLC2A6	0.000418262	0.0175084	278	799	311	21	1125	10382	0	9	3814	6.8007	6.12552	0.0637198	106.728	up
RHOT2	0.000433346	0.0180699	383	228	1923	2	48	2939	0	5	11211	6.78261	6.7916	0.101029	67.1349	up
CXXC1	0.000437748	0.0182099	995	497	2338	20	186	8040	0	10	4653	6.77744	6.58808	0.0680724	99.5623	up
BRI3	0.000441517	0.018323	237	1	0	271	18	4	2050	1495	12663	-6.77305	-6.75977	0.117368	-57.7076	down
RASSF3	0.000443467	0.0183602	1646	1	0	2930	196	51	3685	2308	5922	-6.77079	-5.54068	0.0726444	-93.2046	down
ARAP1	0.000453776	0.0187404	289	124	806	9	80	3414	0	4	12013	6.75901	6.57857	0.106849	63.2579	up
DDT	0.000454801	0.0187404	652	2	0	712	69	7	3028	2480	9789	-6.75786	-6.73096	0.0926893	-72.9087	down
TMEM259	0.000456484	0.0187406	208	120	981	2	42	2142	0	3	13241	6.75596	6.75451	0.125631	53.7764	up
UQCRHL	0.000456957	0.0187406	1973	1	0	2666	206	43	3637	2249	5964	-6.75543	-5.65091	0.0746608	-90.4816	down
DENND4A	0.000458885	0.0187755	1981	3	0	2216	188	14	3688	5980	2669	-6.75327	-6.69237	0.0675691	-99.9462	down
SEC61G	0.00046053	0.0187987	161	0	0	270	41	4	1425	1647	13191	-6.75143	-6.66265	0.124775	-54.1089	down
UQCRH	0.000466224	0.0189866	198	1	0	233	17	4	2075	1385	12826	-6.74512	-6.73044	0.118541	-56.9012	down
SRGAP2B	0.000470648	0.0191221	1145	1	0	1294	95	16	3867	2140	8181	-6.74027	-6.31414	0.0837623	-80.4689	down
PADI4	0.000471887	0.0191279	1598	1186	3464	42	308	8462	0	10	1669	6.73891	6.2612	0.0612465	110.029	up
NAP1L1	0.000478606	0.0193552	95	0	0	476	21	8	2368	1456	12315	-6.73164	-6.37534	0.108427	-62.0845	down
TPT1	0.000486202	0.0196169	8	0	0	6	0	0	215	208	16302	-6.72353	-6.74246	0.341377	-19.6953	down
PPP1CB	0.000489139	0.0196898	269	0	0	350	32	6	2071	1575	12436	-6.72042	-6.51553	0.112907	-59.5219	down
IL17RA	0.000492396	0.0197183	229	128	908	3	46	1370	0	2	14053	6.717	6.66846	0.145483	46.1703	up
SUN2	0.000494227	0.0197183	202	354	1254	0	71	2483	0	5	12370	6.71509	6.64458	0.112415	59.7348	up
CTDNEP1	0.00049438	0.0197183	767	1	0	823	62	10	3292	2010	9774	-6.71493	-6.50353	0.0919652	-73.016	down
EVL	0.000495504	0.0197183	653	12	0	830	213	6	2067	4662	8296	-6.71376	-6.53071	0.0824147	-81.4631	down
IGHA1	0.000493509	0.0197183	2940	3	0	6964	1716	401	2743	1541	431	-6.71584	-3.94713	0.0567196	-118.404	down
PFKL	0.000501292	0.0199033	136	80	792	2	14	1362	0	2	14351	6.70776	6.69552	0.150219	44.6532	up
CHPF2	0.000505277	0.0199705	1130	965	2300	42	296	8090	0	9	3907	6.70367	6.1078	0.0647532	103.526	up
KLF10	0.00050446	0.0199705	117	54	479	1	21	1619	0	2	14446	6.70451	6.70826	0.152456	43.9766	up
CLC	0.000508733	0.0200046	389	7111	277	1	6533	1440	0	745	243	6.70015	2.56739	0.0564409	118.711	up
NDUFA11	0.000507476	0.0200046	247	1	0	290	23	4	1925	1269	12980	-6.70143	-6.68003	0.121968	-54.9439	down
SYNC	0.000509583	0.0200046	3378	5	0	3562	194	24	5634	3114	828	-6.69929	-6.42702	0.0652794	-102.625	down
COLGALT1	0.000514743	0.0201145	131	176	687	0	54	2776	0	4	12911	6.69408	6.70183	0.117994	56.7326	up
POLD2	0.000515845	0.0201145	843	773	1376	55	399	8814	0	9	4470	6.69297	5.80786	0.064072	104.46	up
RUNX1	0.00051399	0.0201145	136	0	0	902	60	12	2331	2614	10684	-6.69483	-6.26653	0.092878	-72.082	down
KANSL3	0.000518502	0.020173	1944	819	3736	91	296	8666	1	10	1176	6.69031	5.90412	0.0588533	113.678	up
ARMC6	0.000521589	0.0202479	1423	583	1865	121	320	8478	0	9	3940	6.68724	5.40873	0.0622591	107.41	up
PRKCB	0.000524179	0.0203032	188	61	174	87	125	3410	0	3	12691	6.68467	4.39701	0.0992323	67.3638	up
P2RX4	0.000533343	0.0206123	265	138	1048	1	47	2520	0	4	12716	6.67569	6.68808	0.116344	57.3789	up
EIF4A3	0.000536367	0.0206833	102	48	667	0	10	1265	0	2	14645	6.67276	6.68046	0.15829	42.1551	up
HMGCR	0.00053787	0.0206955	1298	621	2698	38	189	8156	0	11	3728	6.67131	6.30314	0.0646716	103.157	up
TRIM72	0.000558506	0.0214422	2467	1	0	4256	346	82	3801	3790	1996	-6.65175	-5.2535	0.0613477	-108.427	down
UBE2B	0.000561055	0.0214508	460	0	0	575	46	11	2797	2040	10810	-6.64938	-6.27937	0.0953881	-69.7086	down
WDR26	0.000561192	0.0214508	1428	1	0	2027	135	33	3769	2192	7154	-6.64925	-5.79563	0.0772228	-86.1048	down
LTB4R	0.000564931	0.0215197	900	819	1839	32	289	8320	0	10	4530	6.64579	6.19158	0.0657223	101.119	up
PLIN3	0.000565464	0.0215197	127	231	841	0	44	1444	0	3	14049	6.6453	6.61213	0.142588	46.605	up
CARD9	0.000572713	0.0217481	492	460	2057	6	139	4129	0	7	9449	6.63867	6.61698	0.0871455	76.1791	up
TSC22D3	0.000574346	0.0217627	69	42	277	4	13	999	0	1	15334	6.63718	6.38666	0.190063	34.921	up
AGTRAP	0.000583815	0.0220676	244	150	331	54	188	4712	0	5	11055	6.62866	5.24807	0.0880234	75.3056	up
SLC3A2	0.000584924	0.0220676	117	74	718	1	14	1213	0	2	14600	6.62767	6.64071	0.157168	42.1693	up
CLCN7	0.000589595	0.0221479	499	277	1819	7	74	3483	0	6	10574	6.62351	6.57792	0.0941851	70.3244	up
RASD1	0.0005888	0.0221479	213	1605	2063	0	320	5611	0	19	6908	6.62422	6.2225	0.0729169	90.8462	up
ARAF	0.000594381	0.0222619	350	187	1586	5	46	3514	0	6	11045	6.61929	6.60121	0.0963789	68.6799	up
F5	0.000595183	0.0222619	1970	841	2913	81	283	8668	0	11	1972	6.61859	5.8305	0.0601282	110.075	up
APEH	0.000596916	0.0222789	340	788	2464	2	120	3884	0	9	9132	6.61707	6.60198	0.084818	78.0149	up
EIF3E	0.000600135	0.0223512	147	0	0	250	23	5	1691	1293	13330	-6.61426	-6.45771	0.123722	-53.4605	down
RTCB	0.000603658	0.0224345	404	242	834	30	215	4889	0	6	10119	6.6112	5.98665	0.0868438	76.1275	up
GEMIN4	0.000605895	0.0224697	1648	1800	3753	31	408	8065	0	11	1023	6.60926	6.30509	0.0602553	109.688	up
DPAGT1	0.000610108	0.0225779	1480	849	2561	64	275	9380	0	12	2118	6.60564	5.95434	0.0596501	110.74	up
IGLC2	0.000619021	0.0228592	2128	4	0	3221	369	18	3425	5757	1817	-6.59804	-6.49033	0.0648505	-101.742	down
USP10	0.000621076	0.0228866	525	264	1742	15	94	4389	0	7	9703	6.5963	6.43875	0.086665	76.1127	up
GMIP	0.000629373	0.0231022	359	208	1636	4	47	2558	0	5	11922	6.58935	6.58222	0.10575	62.3108	up
THBS1	0.000629579	0.0231022	48	62	381	0	7	690	0	1	15550	6.58918	6.63195	0.209722	31.4185	up
PIK3CD	0.000641285	0.0234823	275	221	1602	3	50	2476	0	5	12107	6.57951	6.58421	0.107107	61.4291	up
AQP9	0.000642812	0.0234889	258	979	117	15	2353	10973	0	12	2032	6.57826	6.13872	0.060901	108.016	up
JUN	0.000646334	0.0235682	23	11	42	3	12	372	0	0	16276	6.57539	5.76285	0.317905	20.6835	up
CD300E	0.00065	0.0235993	98	468	61	2	1543	10151	0	13	4403	6.57241	6.54968	0.0664922	98.8448	up
GBA2	0.000651247	0.0235993	851	943	2833	16	187	5454	0	9	6446	6.5714	6.42944	0.0732506	89.7112	up
KCTD10	0.00064884	0.0235993	2018	819	3181	77	327	8586	0	12	1719	6.57335	5.89472	0.059775	109.968	up
FAM160A2	0.000653392	0.0236278	1630	788	2526	82	319	9188	1	11	2194	6.56968	5.7773	0.0593713	110.654	up
MAPK13	0.000655201	0.0236442	2153	921	3054	97	369	8483	0	11	1651	6.56822	5.66829	0.0592365	110.881	up
NAGPA	0.000669396	0.0241066	771	686	2331	13	193	4091	0	7	8647	6.55694	6.41739	0.0832334	78.7777	up
CD300LB	0.000679032	0.024382	690	247	893	117	290	9411	0	12	5079	6.54941	5.37071	0.0618321	105.922	up
MOB1B	0.000679843	0.024382	1818	3	0	2327	210	19	3664	5910	2788	-6.54878	-6.43034	0.0654236	-100.098	down
NRP1	0.00068561	0.0245384	189	62	15	191	1206	10400	0	12	4664	6.54432	3.99496	0.0559546	116.958	up
SLC38A10	0.00069101	0.0246708	247	124	827	12	55	1990	0	3	13481	6.54018	6.22933	0.125457	52.1309	up
YBX1P2	0.000692142	0.0246708	2607	5	0	3973	194	32	5034	3512	1382	-6.53932	-6.16585	0.062983	-103.827	down
FBXO18	0.000696183	0.0247138	1150	564	2610	31	181	5465	0	9	6729	6.53624	6.20616	0.0736139	88.7908	up
LDB1	0.000695337	0.0247138	1971	889	3964	51	273	8502	0	14	1075	6.53688	6.17175	0.0590825	110.64	up
NME2P1	0.000707759	0.0250737	2136	2	0	2661	176	38	4439	2946	4341	-6.52752	-5.84255	0.0685482	-95.2254	down
RAP2A	0.000710116	0.0251061	1078	1	0	1731	124	35	3520	1843	8407	-6.52577	-5.63956	0.0801504	-81.419	down
NF1	0.000714123	0.0251967	2558	1	0	4078	413	96	3894	3819	1880	-6.52279	-5.08818	0.0601375	-108.465	down
RRP12	0.000718327	0.0252938	1137	397	976	243	433	9715	0	11	3827	6.51968	4.56595	0.0570278	114.325	up
HK2	0.000731691	0.0257125	856	1847	2451	14	423	9067	0	14	2067	6.50992	6.43628	0.060731	107.193	up
SRPRA	0.000734365	0.0257545	373	196	1257	13	77	2941	0	5	11877	6.50798	6.30949	0.103077	63.1373	up
FTX	0.00074476	0.0260198	1652	3	0	2197	183	18	3513	3406	5767	-6.50053	-6.2928	0.0741685	-87.6454	down
MIDN	0.000746409	0.0260198	367	1	0	648	28	10	2699	2155	10831	-6.49935	-6.34725	0.0942867	-68.9318	down
PTPMT1	0.000745218	0.0260198	1302	1	0	1750	140	36	3758	2057	7695	-6.5002	-5.64995	0.0774956	-83.8783	down
GNGT1	0.00076503	0.0266157	3174	6	0	4264	313	38	5197	2979	768	-6.48626	-6.05898	0.0623412	-104.044	down
DDX41	0.000766765	0.0266229	466	261	2244	3	48	3286	0	8	10423	6.48505	6.49053	0.0908722	71.3645	up
ZFP91	0.000772031	0.0267525	1841	2	0	1909	135	30	4099	2106	6617	-6.48141	-5.88815	0.0759673	-85.3184	down
MAMDC2	0.000784392	0.0270902	3009	6	0	8424	2626	573	1172	747	182	-6.47296	-3.41873	0.0545619	-118.635	down
MTND5P32	0.000784886	0.0270902	2133	2	0	8163	3014	1368	792	854	413	-6.47262	-2.2275	0.0507866	-127.447	down
RASA4	0.000791009	0.0272476	2743	2	0	3137	170	38	4070	4280	2299	-6.46848	-5.87947	0.0641039	-100.906	down
GADD45B	0.000805264	0.0276839	14	10	74	1	4	277	0	0	16359	6.45895	6.28449	0.355606	18.1632	up
ZNF428	0.000825814	0.0283345	1350	1	0	2308	189	72	3589	1929	7301	-6.44549	-5.08669	0.0730139	-88.2775	down
MYO7A	0.000829368	0.0284006	720	1404	1471	16	638	10175	0	15	2300	6.44319	6.29285	0.0599292	107.513	up
FERMT3	0.000832784	0.0284616	67	68	364	1	19	656	0	1	15563	6.44099	6.44457	0.209519	30.7418	up
CDC42	0.000838098	0.0285872	81	0	0	86	18	2	751	608	15193	-6.43759	-6.40566	0.181153	-35.5367	down
FXYD6	0.000844445	0.0286914	1931	1395	3821	59	400	8111	0	13	1009	6.43355	5.92642	0.0582199	110.504	up
AAK1	0.000843589	0.0286914	543	0	0	1736	170	87	2524	1687	9992	-6.43409	-4.56315	0.0807617	-79.6676	down
SLC43A3	0.000851217	0.0288652	318	405	1563	5	74	2801	0	6	11567	6.42927	6.41631	0.100404	64.034	up
SLC19A1	0.000854538	0.0288655	1529	794	2798	67	252	8050	0	13	3236	6.42718	5.84261	0.0612721	104.896	up
TCTA	0.000854072	0.0288655	1981	813	2484	112	363	8954	0	13	2019	6.42748	5.48206	0.0581163	110.597	up
F13A1	0.000859723	0.0289285	26	18	3	24	170	1793	0	2	14703	6.42394	4.28806	0.135692	47.342	up
SIGLEC7	0.000859608	0.0289285	646	373	2088	15	108	4494	0	9	9006	6.42401	6.31128	0.0817019	78.6274	up
OAS2	0.000867429	0.0291316	417	161	905	30	128	3714	0	6	11378	6.41915	5.92026	0.0950322	67.5471	up
SNRPG	0.000873171	0.029268	225	0	0	315	22	8	1913	1266	12990	-6.41561	-6.13344	0.115035	-55.7711	down
EIF4B	0.000886805	0.029668	355	0	0	497	51	12	2179	1469	12176	-6.40729	-5.95566	0.104919	-61.0688	down
ANXA6	0.00089445	0.0298583	564	243	652	103	286	9550	0	14	5327	6.40267	5.29859	0.0610437	104.887	up
PABPN1	0.00089592	0.0298583	940	1	0	1099	99	21	3272	1843	9464	-6.40179	-5.89558	0.0859716	-74.464	down
ADPRHL2	0.000908725	0.0302273	1044	581	1912	64	269	8124	0	13	4732	6.39415	5.77796	0.0633846	100.879	up
ZNF185	0.000912403	0.0302918	1091	1785	2837	16	367	8684	0	16	1943	6.39198	6.32882	0.0599724	106.582	up
PCBP1-AS1	0.000914605	0.0303071	3272	8	0	3898	273	29	5293	3128	838	-6.39068	-6.18297	0.0627874	-101.783	down
APBA3	0.000919621	0.0304155	2238	827	2909	143	430	8536	0	13	1643	6.38773	5.33063	0.0573042	111.47	up
NEDD8	0.000923318	0.0304608	156	1	0	164	29	3	1120	806	14460	-6.38557	-6.38949	0.15073	-42.3643	down
OTUD1	0.000924483	0.0304608	298	3	0	361	33	7	1951	2423	11663	-6.38489	-6.39332	0.100106	-63.7815	down
CREBRF	0.000930132	0.0305891	881	0	0	1545	196	67	2666	1810	9574	-6.3816	-4.79788	0.0811675	-78.6226	down
FKBP1A	0.000933856	0.0305961	82	0	0	212	26	5	1275	1105	14034	-6.37945	-6.23066	0.133896	-47.6447	down
MMP14	0.000933016	0.0305961	930	2	0	5164	574	174	2470	2658	4767	-6.37993	-4.42424	0.0602096	-105.962	down
PARVG	0.00094374	0.0307724	157	98	589	7	51	1147	0	2	14688	6.37376	6.12544	0.156426	40.7462	up
PYGB	0.000944535	0.0307724	685	354	2036	17	116	3721	0	8	9802	6.37331	6.21945	0.086406	73.76	up
RPN1	0.000942826	0.0307724	130	60	532	2	26	1594	0	3	14392	6.37429	6.36638	0.144424	44.1359	up
VCL	0.00094934	0.0308713	788	340	988	101	333	9179	0	14	4996	6.37057	5.37807	0.0612595	103.993	up
GUSB	0.000952942	0.0309043	204	102	785	11	45	1574	0	3	14015	6.36852	6.1111	0.134281	47.4267	up
TUBGCP6	0.000953902	0.0309043	1907	1104	3335	76	323	8362	0	14	1618	6.36798	5.75166	0.058076	109.649	up
ENTPD6	0.000964102	0.0310705	546	302	2155	6	83	3557	0	9	10081	6.36223	6.35907	0.0877139	72.5338	up
GNPTG	0.000962346	0.0310705	501	280	1494	22	130	4759	0	9	9544	6.36321	6.13549	0.0825148	77.1161	up
PABPC1	0.00096438	0.0310705	21	0	0	35	2	1	470	352	15858	-6.36207	-6.37123	0.231892	-27.4355	down
GPSM3	0.000970452	0.0311702	175	0	0	221	29	6	1526	1031	13751	-6.35868	-6.15436	0.128309	-49.5574	down
IL2RA	0.000971051	0.0311702	1545	2	0	8003	2468	1155	1276	1576	714	-6.35834	-2.53381	0.0494226	-128.653	down
RAB40C	0.000974058	0.0312092	2246	1248	3770	68	374	7970	0	14	1049	6.35667	5.82123	0.0580732	109.46	up
USF2	0.000993093	0.0317607	522	3	0	549	123	10	1802	4054	9676	-6.34619	-6.35453	0.0857013	-74.0501	down
EIF3J	0.00100338	0.0320311	730	1	0	1071	116	19	3001	2215	9586	-6.3406	-5.94232	0.0854154	-74.2325	down
USPL1	0.00100903	0.0321525	1498	830	1442	185	650	9871	0	13	2250	6.33755	4.80841	0.0550083	115.211	up
CSF1R	0.00101598	0.0323147	22	15	65	1	9	260	0	0	16367	6.33383	6.10363	0.360329	17.5779	up
IGFBP6	0.00102081	0.0324092	2225	7	0	2513	256	18	3282	5764	2674	-6.33125	-6.31983	0.0649275	-97.5127	down
SMAP2	0.0010236	0.0324387	113	51	492	0	19	856	0	2	15206	6.32977	6.33757	0.180294	35.1081	up
PGM1	0.0010279	0.032516	929	1385	2221	21	419	9486	0	17	2261	6.32749	6.188	0.0591418	106.988	up
DDIT4	0.00103931	0.032758	53	32	112	6	20	851	0	1	15664	6.32149	5.73805	0.203715	31.0311	up
PTGER2	0.00103901	0.032758	416	1106	1365	4	398	8390	0	17	5043	6.32165	6.33298	0.0653492	96.7364	up
NSDHL	0.00104518	0.0328007	2281	1139	3540	102	438	8193	0	14	1032	6.31843	5.54846	0.056885	111.074	up
AEBP1	0.00104631	0.0328007	3253	7	0	4239	354	42	4953	3094	797	-6.31784	-5.91604	0.0613554	-102.971	down
JPX	0.00104345	0.0328007	1546	2	0	2270	166	49	3517	1963	7226	-6.31933	-5.41799	0.0743948	-84.9432	down
FCHO1	0.00106275	0.0331965	1826	792	2764	92	266	9006	0	16	1977	6.30935	5.64345	0.0574996	109.729	up
TMSB4XP8	0.00106129	0.0331965	2563	1141	3837	93	345	7733	0	14	1013	6.3101	5.62215	0.0575642	109.619	up
FNIP1	0.00106472	0.0331986	700	3	0	818	54	13	3372	2117	9662	-6.30835	-6.2176	0.0861893	-73.1918	down
LINC00847	0.001072	0.0333659	2096	994	3405	116	396	8574	0	15	1143	6.30463	5.4956	0.0561971	112.188	up
FRMD8	0.00108796	0.0338023	991	686	2030	48	266	8259	0	15	4444	6.29657	5.87555	0.0624576	100.813	up
PPARG	0.00109717	0.0340279	2099	1228	3659	78	419	8180	1	14	1061	6.29197	5.70483	0.0570775	110.236	up
DDX56	0.00110559	0.034228	1042	538	2334	35	181	4257	0	9	8343	6.28779	5.91127	0.0781191	80.4898	up
TIAL1	0.00112052	0.0346288	1416	4	0	1444	128	18	3743	2112	7874	-6.28046	-6.11184	0.0800275	-78.4788	down
NUDT3	0.00113739	0.0350879	862	2	0	1880	207	31	3396	2450	7911	-6.27228	-5.73065	0.0759765	-82.5556	down
ANXA2	0.00114816	0.0353576	30	21	34	8	37	879	0	1	15729	6.26712	5.17162	0.199747	31.3752	up
HDAC10	0.00115029	0.0353607	2476	4	0	3299	199	42	3661	2838	4220	-6.26611	-5.69412	0.0674387	-92.9156	down
BHLHE40	0.00115443	0.0353708	314	105	601	28	157	3265	0	6	12263	6.26414	5.77101	0.101623	61.6411	up
RASSF2	0.00115467	0.0353708	339	167	1246	5	71	2351	0	6	12554	6.26402	6.24886	0.108974	57.4815	up
THEM6	0.00116049	0.0354866	2472	1133	3599	122	447	7901	1	13	1051	6.26126	5.38616	0.0565025	110.814	up
AC004057.1	0.00116858	0.035515	2049	3	0	2781	234	46	3577	2446	5603	-6.25746	-5.545	0.0702557	-89.0669	down
COX8A	0.00116775	0.035515	89	0	0	114	20	3	813	652	15048	-6.25784	-6.17637	0.168897	-37.0512	down
ERH	0.00116957	0.035515	378	3	0	346	59	8	1674	2702	11569	-6.25699	-6.26548	0.0982891	-63.659	down
UBA52	0.00116679	0.035515	16	0	0	35	2	1	421	315	15949	-6.2583	-6.2681	0.241256	-25.9404	down
LILRA6	0.00117434	0.0355812	305	1004	685	11	768	9188	0	16	4762	6.25476	6.14139	0.063523	98.4645	up
PFKFB3	0.0011773	0.0355812	201	106	803	3	37	1140	0	3	14446	6.25337	6.23948	0.147905	42.2798	up
COX7C	0.00117991	0.0355812	65	0	0	70	10	3	682	1005	14904	-6.25216	-6.23654	0.159013	-39.3184	down
RGS10	0.00117809	0.0355812	158	0	0	307	30	8	1483	1087	13666	-6.253	-5.94604	0.124063	-50.402	down
ADCY3	0.00118689	0.0357268	2366	1085	3698	87	370	8109	0	16	1008	6.24892	5.65855	0.0569419	109.742	up
ODF2	0.00118884	0.0357268	1812	738	2289	132	326	9178	1	15	2248	6.24802	5.30264	0.0565206	110.544	up
PCP4	0.00119731	0.0359194	3452	10	1	3606	219	27	5637	3029	758	-6.24411	-6.1334	0.0619306	-100.824	down
HOMER3	0.00120768	0.0360509	1303	455	1338	186	399	9152	0	15	3891	6.23937	4.88225	0.0574187	108.664	up
LRWD1	0.00120997	0.0360509	2836	1140	3612	117	404	7647	0	14	969	6.23833	5.40002	0.0570221	109.402	up
COPS9	0.00120874	0.0360509	350	0	0	346	37	11	2002	1346	12647	-6.23889	-5.89229	0.108577	-57.4604	down
CXorf21	0.00120702	0.0360509	758	1	0	2259	266	87	3070	1902	8396	-6.23967	-4.79229	0.0731463	-85.304	down
AP5Z1	0.00122785	0.0365211	706	382	2203	10	119	4059	0	11	9249	6.23026	6.20444	0.0819123	76.0601	up
GYS1	0.00124177	0.0368722	305	1323	1869	0	316	4482	0	26	8418	6.22405	5.73432	0.0752048	82.7613	up
VSIR	0.00125569	0.0372222	48	32	152	2	23	676	0	1	15805	6.2179	6.09104	0.223783	27.7854	up
DPP9	0.00126003	0.0372242	393	1056	1985	2	235	4237	0	15	8816	6.216	6.149	0.0793788	78.308	up
RBM14	0.0012595	0.0372242	710	337	1935	21	144	3613	0	9	9970	6.21623	6.03576	0.0858461	72.4113	up
IFFO1	0.00126776	0.0373894	919	433	2119	29	179	4224	0	10	8826	6.21262	5.94905	0.0796182	78.0302	up
FEM1A	0.00129195	0.0380384	1229	508	1926	71	241	7966	0	16	4782	6.20218	5.65958	0.0624453	99.3218	up
PKM	0.00131054	0.0385205	11	13	74	2	3	219	0	0	16417	6.19428	5.76743	0.366638	16.8948	up
C1S	0.00132464	0.0387112	3013	7	0	3215	173	34	4832	3762	1703	-6.18835	-5.95833	0.0622062	-99.4812	down
CXCL9	0.00132337	0.0387112	2238	5	0	8506	2807	1039	936	861	347	-6.18888	-2.62839	0.0497186	-124.478	down
KCNJ5	0.00132591	0.0387112	2329	2	0	7205	3742	1268	746	1048	399	-6.18782	-2.18679	0.0511877	-120.885	down
UGCG	0.00132205	0.0387112	967	1	0	2131	240	97	3066	1725	8512	-6.18943	-4.66555	0.0736449	-84.0443	down
TPP1	0.00133061	0.0387834	70	43	279	1	13	503	0	1	15829	6.18586	6.1868	0.231074	26.7701	up
MTMR14	0.00134752	0.039151	333	236	777	18	162	3465	0	7	11741	6.17886	5.86099	0.0965253	64.0128	up
CLEC2B	0.00134771	0.039151	408	0	0	898	78	35	2336	1532	11452	-6.17878	-5.14158	0.0914398	-67.5721	down
SMOX	0.00135145	0.0391686	2284	995	3664	89	363	8260	0	18	1066	6.17724	5.63905	0.0563712	109.582	up
ZNF574	0.00135281	0.0391686	2332	1067	3513	132	411	8169	0	16	1099	6.17668	5.33155	0.0555334	111.225	up
EMILIN2	0.00135907	0.0392196	157	165	700	2	46	1068	0	3	14598	6.17412	6.18762	0.152351	40.5255	up
POLR2L	0.00135732	0.0392196	102	0	0	138	20	4	877	822	14776	-6.17484	-6.07293	0.154587	-39.9441	down
HINT1	0.00136355	0.0392837	136	0	0	192	37	5	1001	764	14603	-6.17229	-5.97602	0.149556	-41.2707	down
TM9SF4	0.00137261	0.0394794	1248	577	2076	76	302	8213	0	17	4230	6.16862	5.61688	0.0608164	101.43	up
GBP5	0.0013898	0.039701	1531	708	2338	83	286	7804	0	16	3973	6.1617	5.53907	0.0607056	101.501	up
MED24	0.0013917	0.039701	1232	545	2090	58	265	7843	0	17	4689	6.16094	5.75069	0.062513	98.5545	up
NAGLU	0.00139022	0.039701	927	421	1395	84	291	8560	0	17	5044	6.16153	5.48844	0.061308	100.501	up
PARP10	0.00138505	0.039701	556	880	2039	2	227	4007	0	15	9013	6.1636	6.10328	0.0805849	76.4858	up
METAP2	0.00139073	0.039701	680	2	0	764	53	17	3165	1711	10347	-6.16133	-5.92712	0.0882647	-69.8051	down
LPCAT1	0.00139532	0.0397394	536	262	1737	8	96	3505	0	10	10585	6.15949	6.1418	0.0888158	69.3513	up
PLAC9	0.00141925	0.0403548	3048	3	0	6280	2039	710	2356	1651	652	-6.15003	-3.14192	0.0527518	-116.584	down
S100A9	0.00142488	0.0403831	5	1	3	8	9	286	0	0	16427	6.14783	3.79655	0.319038	19.2699	up
SGTA	0.00142388	0.0403831	596	283	1364	36	141	4444	0	10	9865	6.14822	5.76749	0.0819069	75.0635	up
SLC25A1	0.00143701	0.0404949	520	493	1705	6	146	3415	0	10	10444	6.1431	6.14393	0.0888973	69.1034	up
TGFBRAP1	0.00143728	0.0404949	1036	1313	1322	61	892	9982	0	17	2116	6.143	5.49392	0.0560945	109.512	up
XPNPEP1	0.00143397	0.0404949	719	639	2079	15	188	4610	0	12	8477	6.14428	6.06335	0.0772942	79.4922	up
MYCBP2	0.00143812	0.0404949	876	3	0	829	87	15	3044	1984	9901	-6.14267	-6.02149	0.0872716	-70.3857	down
CPPED1	0.00146655	0.041229	357	189	401	104	294	4733	0	8	10653	6.13175	4.56718	0.0793941	77.2318	up
CYFIP1	0.00147567	0.041352	102	99	273	5	87	2461	0	5	13707	6.12829	6.00191	0.12135	50.5009	up
RWDD1	0.00147411	0.041352	615	1	0	747	50	21	2993	1667	10645	-6.12888	-5.71346	0.0885481	-69.2152	down
PARP6	0.00148058	0.0414228	2126	828	2468	140	429	8682	0	17	2049	6.12643	5.19879	0.0561892	109.032	up
AIDA	0.0014939	0.0417287	2003	4	0	2401	189	40	3508	2098	6496	-6.12142	-5.57924	0.0729584	-83.9029	down
VMO1	0.00150653	0.042014	363	0	0	891	75	35	2073	1482	11820	-6.11672	-5.06663	0.093804	-65.2074	down
ACTBP9	0.00151126	0.0420787	3067	1189	3654	164	419	7257	0	14	975	6.11496	5.06691	0.0558084	109.571	up
SNRPE	0.00152168	0.0423012	433	1	0	490	47	13	2325	1470	11960	-6.11111	-5.88326	0.100217	-60.9789	down
RAP1A	0.00152711	0.0423847	213	1	0	296	32	8	1725	1185	13279	-6.10912	-6.00545	0.11635	-52.5064	down
LCP1	0.00153096	0.0424238	21	28	55	2	24	251	0	0	16358	6.10771	5.49963	0.344668	17.7205	up
PRDM4	0.00154562	0.0427621	1853	982	2846	85	356	7842	0	17	2758	6.10237	5.50754	0.0584354	104.429	up
ILVBL	0.0015492	0.0427706	1018	493	1662	61	293	8150	0	18	5044	6.10107	5.64777	0.0621322	98.1949	up
COX6A1	0.00155083	0.0427706	143	0	0	155	32	5	1002	736	14666	-6.10048	-5.93013	0.150081	-40.648	down
ADGRG6	0.00155363	0.04278	3233	6	0	6625	1888	457	2635	1523	372	-6.09947	-3.73508	0.0536387	-113.714	down
TNFRSF10C	0.00157256	0.0431316	2507	1666	3478	85	526	7484	1	14	978	6.09267	5.45347	0.0565135	107.809	up
FBXO11	0.00157101	0.0431316	1277	3	0	2094	241	35	3125	2400	7564	-6.09323	-5.59011	0.0747809	-81.481	down
SUMO2	0.00157382	0.0431316	110	0	0	123	24	4	855	649	14973	-6.09222	-5.967	0.161958	-37.616	down
LAMB3	0.00158484	0.0432973	2431	1524	3498	108	533	7597	1	14	1033	6.0883	5.31265	0.0557962	109.117	up
SLC25A45	0.00158416	0.0432973	1828	2	0	2153	208	67	3273	1896	7312	-6.08855	-5.05021	0.0730698	-83.325	down
RNF10	0.00158738	0.0432989	362	180	1110	11	82	2547	0	7	12440	6.0874	5.98886	0.104547	58.2262	up
DDOST	0.00159408	0.0434137	131	70	643	2	31	945	0	3	14914	6.08504	6.08987	0.16007	38.0148	up
C19orf54	0.00160726	0.0434159	2682	1031	3532	152	404	7901	1	16	1020	6.08041	5.1882	0.0551079	110.336	up
CCDC22	0.00160107	0.0434159	837	331	1134	103	260	6777	0	14	7283	6.08258	5.1673	0.0666961	91.1984	up
ENO1	0.00160692	0.0434159	5	9	68	1	6	178	0	0	16472	6.08053	5.91562	0.40178	15.134	up
MBD1	0.00160579	0.0434159	1218	558	1983	69	264	7873	0	18	4756	6.08092	5.60003	0.0616218	98.6813	up
LY96	0.0016091	0.0434159	235	0	0	904	127	24	1711	2212	11526	-6.07976	-5.41196	0.092033	-66.0607	down
ZNF503	0.00159864	0.0434159	751	2	0	1287	134	29	3255	2009	9272	-6.08343	-5.62038	0.0802523	-75.8038	down
RNF26	0.00161874	0.0436084	1599	691	2333	93	329	7627	1	16	4050	6.0764	5.42205	0.0603117	100.75	up
RSAD1	0.00162958	0.0438326	1719	935	2691	88	335	8960	1	19	1991	6.07265	5.50996	0.0559683	108.502	up
DENND3	0.00164096	0.0440084	375	427	1265	12	133	3069	0	8	11450	6.06873	5.94865	0.0945519	64.184	up
ENG	0.00164369	0.0440084	107	121	478	0	48	1733	0	5	14247	6.06779	6.05909	0.134737	45.0344	up
GAPT	0.00164206	0.0440084	435	131	493	108	239	5065	0	10	10258	6.06835	4.76655	0.0773071	78.4967	up
ZC3H3	0.00165073	0.0441292	2271	941	3398	143	420	8424	1	18	1123	6.06538	5.26989	0.0545862	111.116	up
ZXDC	0.00165403	0.0441497	2049	815	2491	124	364	8795	0	19	2082	6.06426	5.28488	0.0559541	108.379	up
EIF2S2	0.00166641	0.0444121	337	11	0	266	121	9	1120	3392	11483	-6.06005	-5.97219	0.0935847	-64.7547	down
PFKP	0.0016713	0.0444745	523	3747	2820	4	978	7603	0	44	1020	6.0584	5.78655	0.0550757	110.001	up
MYO1F	0.00168348	0.0446622	66	57	256	5	18	546	0	1	15790	6.0543	5.7028	0.217028	27.8964	up
EPB41L4A-AS1	0.0016832	0.0446622	2409	1	1	2710	232	85	3378	2487	5436	-6.05439	-4.91698	0.0667995	-90.6354	down
FLOT2	0.00171149	0.0453363	362	223	1132	9	91	3203	0	9	11710	6.04498	5.993	0.0956801	63.179	up
TRPM2	0.00171999	0.0454922	683	567	1033	67	483	9009	0	19	4878	6.04218	5.41041	0.0597926	101.052	up
ANTXR2	0.00172488	0.0455524	1171	862	1747	89	404	8247	0	17	4202	6.04057	5.29837	0.0590952	102.218	up
ELP3	0.00175695	0.045955	1442	1327	2765	48	396	7921	0	19	2821	6.03014	5.72017	0.0585134	103.056	up
SIGLEC1	0.00175858	0.045955	283	915	610	4	859	9352	0	23	4693	6.02962	6.03889	0.061888	97.4279	up
SPTLC1	0.00175175	0.045955	2477	1130	3306	135	475	8129	0	18	1069	6.03182	5.22127	0.0548765	109.916	up
SREBF1	0.0017532	0.045955	807	568	1207	89	384	8940	0	19	4725	6.03136	5.2831	0.0589048	102.392	up
STEAP3	0.00174377	0.045955	1715	987	2089	112	499	9185	0	19	2133	6.03441	5.23614	0.055348	109.027	up
ATP5O	0.00174587	0.045955	226	1	0	277	30	8	1575	1170	13452	-6.03373	-5.93829	0.118554	-50.8944	down
NACA2	0.00175433	0.045955	2396	4	0	3126	244	67	3485	2482	4934	-6.03099	-5.22009	0.0662355	-91.0537	down
MNT	0.001778	0.0463929	2117	4	0	2419	173	42	3571	2724	5689	-6.0234	-5.5408	0.0692781	-86.9451	down
FKBP5	0.00178261	0.0464408	146	413	934	0	126	2022	0	10	13088	6.02193	5.81928	0.111752	53.8867	up
TPT1P4	0.00178516	0.0464408	2382	5	0	3880	251	69	3983	3551	2618	-6.02112	-5.34381	0.0597022	-100.852	down
CARS2	0.00179355	0.0465288	833	384	1809	42	182	4452	0	12	9025	6.01846	5.66266	0.0773283	77.83	up
RPA2	0.00179655	0.0465288	836	290	868	141	340	8821	0	19	5424	6.01751	4.96026	0.0590724	101.867	up
PRRC2A	0.00179522	0.0465288	1614	4	0	1569	186	28	3562	2288	7488	-6.01793	-5.73331	0.075794	-79.3985	down
NUBPL	0.00182603	0.047222	2949	8	0	7180	1859	450	2476	1474	343	-6.00827	-3.78095	0.052367	-114.734	down
TBC1D9B	0.00183318	0.0473367	403	227	1602	9	74	2530	0	9	11885	6.00605	5.97946	0.0976387	61.513	up
SND1	0.00185251	0.047765	295	128	1087	7	60	1728	0	6	13428	6.00008	5.96442	0.118286	50.7253	up
APMAP	0.00185637	0.0477941	119	315	653	0	158	3346	0	11	12137	5.9989	5.93875	0.0980121	61.2057	up
CXCR2	0.00187998	0.0483305	2878	1642	3123	139	604	7385	1	13	954	5.9917	5.00586	0.0551909	108.563	up
GUSBP3	0.00188346	0.0483486	3489	10	0	3950	370	55	5113	2963	789	-5.99065	-5.62406	0.0591067	-101.353	down
ACTR5	0.00189315	0.0485259	2521	1031	3391	160	465	8105	0	19	1047	5.98773	5.1192	0.0542308	110.412	up
DGKQ	0.00190559	0.0487196	1601	999	2072	121	468	9271	0	20	2187	5.98399	5.16323	0.0546231	109.551	up
SF3B3	0.00191189	0.0487196	1175	591	1595	103	366	8279	0	19	4611	5.98211	5.23586	0.0592815	100.91	up
SLC16A5	0.00191121	0.0487196	2522	978	3427	180	491	8090	1	18	1032	5.98231	5.04267	0.0539014	110.986	up
MED13	0.00191162	0.0487196	1391	2	0	2801	277	132	2775	1864	7497	-5.98219	-4.42873	0.0685141	-87.3133	down
AATF	0.00192169	0.0488266	822	350	1018	109	303	8701	1	19	5416	5.97919	5.15761	0.0596302	100.271	up
SGSH	0.0019204	0.0488266	1153	1769	2415	41	550	8824	0	21	1966	5.97958	5.72969	0.0561538	106.486	up
MED15	0.00192938	0.0489507	458	400	1512	7	127	2888	0	10	11337	5.97691	5.97014	0.093613	63.8471	up
FBXL6	0.00193378	0.0489909	2749	950	3435	174	428	7925	3	16	1059	5.97562	5.0584	0.054331	109.985	up
CTAGE5	0.00194471	0.0491963	2201	3	0	3127	274	97	2932	2220	5885	-5.9724	-4.79403	0.0668229	-89.3766	down
CD7	0.00194821	0.0492134	2932	6	0	3570	281	70	4844	3495	1541	-5.97137	-5.38608	0.0583254	-102.38	down
TMEM163	0.0019511	0.0492152	2690	2	0	5918	2029	929	2346	1909	916	-5.97052	-2.78248	0.0505671	-118.071	down
PSMA1	0.00198375	0.0499142	536	1	0	803	61	26	2702	1656	10953	-5.96103	-5.46618	0.0880447	-67.7047	down
RNASEK	0.00198454	0.0499142	789	1	0	1357	126	52	2805	1726	9882	-5.96081	-5.00959	0.0801843	-74.3388	down
