# Supplementary material for: Proliferative diabetic retinopathy subtypes defined by immune defense and endothelial mitochondrial dysfunction
Source: Signal Transduct Target Ther. 2025 Oct 22;10:350. doi: 10.1038/s41392-025-02448-9 (PMC12541085; doi:10.1038/s41392-025-02448-9)
Supplement: Supplementary file 3 — Data S2 [file 41392_2025_2448_MOESM3_ESM.xlsx]

## Sheet: CD31low_anti-VEGF_DEGs
EnsemblID	GeneName	logFC	logCPM	PValue	QValue
ENSG00000094880.10	CDC23	-12.0771	2.97646	0.000173073	0.0269589
ENSG00000204344.14	STK19	-11.9282	2.82861	0.000255456	0.0324803
ENSG00000148153.13	INIP	-12.2337	3.13216	9.41457e-05	0.0183402
ENSG00000160917.14	CPSF4	-8.96579	3.4404	8.01756e-05	0.0167616
ENSG00000181218.5	HIST3H2A	-9.4233	3.17352	0.000503444	0.0489139
ENSG00000101255.10	TRIB3	-8.07432	4.15334	6.44309e-06	0.00290668
ENSG00000168827.14	GFM1	-9.93626	3.35665	0.000103274	0.0192438
ENSG00000167600.13	CYP2S1	-8.99267	4.10853	0.000157515	0.0257169
ENSG00000148297.15	MED22	-13.919	4.81199	2.8676e-09	5.46215e-06
ENSG00000197122.11	SRC	-9.04171	4.70501	1.16715e-05	0.00434968
ENSG00000168496.3	FEN1	-12.3873	3.28496	8.40195e-05	0.017147
ENSG00000112096.16	SOD2	-3.37841	8.38978	0.000259776	0.0324803
ENSG00000173276.13	ZBTB21	-12.5806	3.4774	8.7546e-05	0.0174635
ENSG00000000938.12	FGR	-10.5607	8.47077	2.41172e-10	6.89068e-07
ENSG00000091436.16	MAP3K20	-8.68228	3.96269	0.000141256	0.0244601
ENSG00000115009.11	CCL20	-12.7314	3.62756	0.000140898	0.0244601
ENSG00000050344.8	NFE2L3	-12.4001	3.29774	9.64317e-05	0.018466
ENSG00000136068.14	FLNB	-9.9726	5.6615	1.67109e-06	0.00102312
ENSG00000146476.10	ARMT1	-12.741	3.63713	2.38435e-05	0.00786057
ENSG00000158246.7	FAM46B	-12.2234	3.12201	0.000202026	0.0297934
ENSG00000128383.12	APOBEC3A	-16.7374	7.62819	0.000299524	0.0351694
ENSG00000183019.7	MCEMP1	-10.7441	4.97917	3.92262e-05	0.0105071
ENSG00000171049.8	FPR2	-14.2026	5.0951	3.8043e-05	0.0104158
ENSG00000103569.9	AQP9	-15.646	6.53717	1.22126e-08	1.53134e-05
ENSG00000100079.6	LGALS2	-13.3746	4.26875	0.00021757	0.0303237
ENSG00000153823.18	PID1	-13.2097	6.61636	8.00309e-06	0.00326659
ENSG00000168306.12	ACOX2	-12.6764	3.57285	0.000354932	0.0397686
ENSG00000173083.14	HPSE	-12.9464	3.84181	6.29857e-05	0.0140229
ENSG00000198576.3	ARC	-15.702	6.59315	2.17093e-10	6.89068e-07
ENSG00000269220.1	LINC00528	-12.159	3.05795	0.000148131	0.0246544
ENSG00000155307.17	SAMSN1	-6.50985	6.57094	0.000274125	0.0333151
ENSG00000100605.16	ITPK1	-4.44783	5.53356	3.82778e-05	0.0104158
ENSG00000124275.14	MTRR	-7.42606	4.01162	0.000203338	0.0297934
ENSG00000176463.13	SLCO3A1	-7.53412	5.68718	8.21039e-09	1.27955e-05
ENSG00000107554.16	DNMBP	-12.389	3.28673	0.000133767	0.0236408
ENSG00000166825.13	ANPEP	-11.5531	7.56026	1.42132e-08	1.62438e-05
ENSG00000124762.13	CDKN1A	-3.37158	9.60052	0.000131569	0.0234946
ENSG00000178726.6	THBD	-8.60612	6.70091	2.12287e-11	1.21308e-07
ENSG00000014914.20	MTMR11	-12.6879	3.58431	0.00014758	0.0246544
ENSG00000119139.17	TJP2	-12.8897	3.7853	5.16403e-05	0.0124686
ENSG00000170425.3	ADORA2B	-13.0572	3.95223	0.000376027	0.0413062
ENSG00000091106.18	NLRC4	-12.9475	3.84289	0.000367629	0.0409238
ENSG00000070214.15	SLC44A1	-10.1883	3.92796	0.000146516	0.0246544
ENSG00000121060.16	TRIM25	-12.3669	3.2647	0.000110145	0.0203033
ENSG00000115008.5	IL1A	-12.3816	3.27931	0.000120254	0.0219309
ENSG00000172059.10	KLF11	-9.72533	3.96948	6.02722e-05	0.0135954
ENSG00000163661.3	PTX3	-13.5659	4.45952	7.79444e-06	0.00325903
ENSG00000123689.5	G0S2	-13.421	9.58738	1.61959e-09	3.47059e-06
ENSG00000126107.14	HECTD3	-6.72458	5.49548	1.76339e-06	0.00103827
ENSG00000140598.13	EFL1	-13.0114	3.90662	2.00585e-06	0.00110923
ENSG00000144843.11	ADPRH	-6.78476	4.46236	4.16662e-05	0.0108225
ENSG00000176170.13	SPHK1	-9.38309	6.28275	8.77916e-07	0.000583459
ENSG00000011422.11	PLAUR	-3.37697	9.93896	0.000286	0.0338131
ENSG00000164885.12	CDK5	-13.2957	4.19005	5.04081e-07	0.000411498
ENSG00000110002.15	VWA5A	-9.50178	4.77071	7.6628e-06	0.00325903
ENSG00000179918.18	SEPHS2	-11.654	5.95712	3.8094e-12	3.26522e-08
ENSG00000001084.10	GCLC	-10.065	3.47778	0.000206389	0.0299842
ENSG00000085433.15	WDR47	-12.4658	3.36308	8.78359e-05	0.0174635
ENSG00000165685.8	TMEM52B	-12.6844	3.58071	3.06559e-05	0.00928309
ENSG00000259476.1	RP11-50C13.2	-11.9765	2.87649	0.00049607	0.0487739
ENSG00000175283.7	DOLK	-12.3196	3.21754	0.000159487	0.0257933
ENSG00000162390.17	ACOT11	-10.0943	3.81933	5.58839e-05	0.0129462
ENSG00000146232.15	NFKBIE	-10.6946	6.66287	1.69383e-15	2.90373e-11
ENSG00000197119.12	SLC25A29	-8.53218	4.72012	0.000183087	0.0280237
ENSG00000132718.8	SYT11	-9.07255	3.81815	0.000208308	0.0300085
ENSG00000177096.8	FAM109B	-9.62181	3.85663	0.000191398	0.0290366
ENSG00000123342.15	MMP19	-15.267	6.15849	1.08321e-07	0.000103164
ENSG00000137692.11	DCUN1D5	-11.9503	2.85058	0.000280386	0.033613
ENSG00000167778.8	SPRYD3	-6.32003	5.08502	0.000155709	0.0256665
ENSG00000119509.12	INVS	-11.818	2.71915	0.000378293	0.0413062
ENSG00000123643.12	SLC36A1	-9.29397	4.43222	6.28203e-06	0.00290668
ENSG00000128311.13	TST	-12.0072	2.90705	0.000236773	0.0319626
ENSG00000136630.12	HLX	-9.3866	4.52584	4.56962e-06	0.00217603
ENSG00000177191.2	B3GNT8	-6.14536	4.32081	0.000245758	0.0321605
ENSG00000111602.11	TIMELESS	-12.6304	3.52698	4.10679e-05	0.0108225
ENSG00000197951.8	ZNF71	-12.2024	3.10102	0.000249976	0.0324647
ENSG00000073111.13	MCM2	-13.4162	4.31023	1.81696e-06	0.00103827
ENSG00000147536.11	GINS4	-12.1742	3.07296	0.000340088	0.0386101
ENSG00000250771.2	RP11-153M7.3	-12.0223	2.92203	0.000485809	0.0484199
ENSG00000196387.9	ZNF140	-11.8254	2.72646	0.000307897	0.0359067
ENSG00000186162.10	CIDECP	-12.571	3.46783	1.77121e-05	0.00619669
ENSG00000100601.9	ALKBH1	-12.2186	3.11713	8.24457e-05	0.0170285
ENSG00000179562.2	GCC1	-12.6749	3.57126	1.04186e-05	0.00396902
ENSG00000145214.13	DGKQ	-9.71281	4.95719	4.95223e-07	0.000411498
ENSG00000164615.4	CAMLG	-12.0865	2.98581	0.000148048	0.0246544
ENSG00000181026.14	AEN	-10.0055	3.42988	5.40858e-05	0.0127013
ENSG00000168818.9	STX18	-11.2068	4.86239	3.92194e-09	6.72338e-06
ENSG00000106012.17	IQCE	-12.5284	3.42539	2.91695e-05	0.00909186
ENSG00000110851.11	PRDM4	-14.0912	4.9839	7.71773e-11	3.30763e-07
ENSG00000166228.8	PCBD1	-9.9183	3.64551	7.70238e-05	0.016454
ENSG00000159461.14	AMFR	-5.14741	5.45895	7.08988e-06	0.00311646
ENSG00000046647.13	GEMIN8	-11.9619	2.86203	0.000214691	0.0301675
ENSG00000159423.16	ALDH4A1	-11.7166	2.61855	0.000437591	0.0454644
ENSG00000108175.16	ZMIZ1	-4.23263	5.56526	5.00763e-05	0.0124426
ENSG00000136811.16	ODF2	-8.25462	4.81255	7.03128e-07	0.000547896
ENSG00000014164.6	ZC3H3	-13.5913	4.48493	1.25058e-08	1.53134e-05
ENSG00000160602.13	NEK8	-8.30325	3.24698	0.000162635	0.0258153
ENSG00000189068.9	VSTM1	-12.2168	3.11547	0.000402278	0.0428338
ENSG00000131355.14	ADGRE3	-10.7064	4.12825	2.21004e-05	0.00742877
ENSG00000114315.3	HES1	-11.1096	4.54441	1.09498e-06	0.000695231
ENSG00000146070.16	PLA2G7	-13.9706	4.86347	1.86212e-08	1.99515e-05
ENSG00000174837.14	ADGRE1	-12.9571	3.85246	0.000101073	0.0190405
ENSG00000179921.14	GPBAR1	-9.25656	4.65277	0.000275958	0.0333151
ENSG00000165997.4	ARL5B	-9.84753	3.25509	0.000505031	0.0489139
ENSG00000179630.10	LACC1	-12.232	3.13057	0.000223135	0.0308485
ENSG00000184557.4	SOCS3	-3.15169	8.01027	0.000344106	0.0388092
ENSG00000136143.14	SUCLA2	-12.0572	2.9568	0.00047896	0.0480165
ENSG00000145882.10	PCYOX1L	-12.3231	3.22121	0.000381441	0.0413864
ENSG00000122223.12	CD244	-10.0488	4.29012	5.01755e-05	0.0124426
ENSG00000133816.13	MICAL2	-10.1757	3.595	7.77446e-05	0.016454
ENSG00000164144.15	ARFIP1	-12.0264	2.92618	0.000256575	0.0324803
ENSG00000196116.7	TDRD7	-9.54475	4.22851	2.78226e-05	0.00883266
ENSG00000158882.14	TOMM40L	-9.66423	3.08048	0.000272052	0.0333128
ENSG00000120029.12	C10orf76	-7.76679	4.45479	0.000475666	0.0479668
ENSG00000235109.7	ZSCAN31	-11.9933	2.89328	0.000242376	0.0321605
ENSG00000132603.13	NIP7	-11.9815	2.88155	0.000236948	0.0319626
ENSG00000187210.12	GCNT1	-7.67787	4.13579	0.000196402	0.0295343
ENSG00000116285.12	ERRFI1	-12.0718	2.97124	0.000214289	0.0301675
ENSG00000135709.12	KIAA0513	-6.35597	4.52024	3.4512e-05	0.00986066
ENSG00000250510.7	GPR162	-12.0107	2.9106	0.000285698	0.0338131
ENSG00000165660.7	FAM175B	-12.5748	3.47164	3.26849e-05	0.00959144
ENSG00000108604.15	SMARCD2	-2.87143	6.48449	0.000469791	0.0476546
ENSG00000175315.2	CST6	-9.52987	3.78205	3.30103e-05	0.00959144
ENSG00000139132.14	FGD4	-12.7395	3.63561	8.9747e-06	0.00357799
ENSG00000005436.13	GCFC2	-9.71622	3.12571	0.000507956	0.0489207
ENSG00000149260.15	CAPN5	-12.1577	3.05666	0.000466797	0.0476546
ENSG00000164949.7	GEM	-10.6654	4.94105	8.48211e-08	8.55346e-05
ENSG00000120162.9	MOB3B	-11.8616	2.76252	0.000497896	0.0487739
ENSG00000164938.13	TP53INP1	-12.2086	3.10719	0.000161625	0.0258153
ENSG00000065150.18	IPO5	-9.29466	3.7677	5.40849e-05	0.0127013
ENSG00000102543.14	CDADC1	-12.1192	3.01839	0.000268717	0.0331411
ENSG00000169439.11	SDC2	-10.3144	5.09553	1.89132e-07	0.000170647
ENSG00000143409.15	MINDY1	-9.89998	3.64185	0.000214119	0.0301675
ENSG00000118495.18	PLAGL1	-13.595	4.48853	7.76045e-07	0.000578423
ENSG00000163710.7	PCOLCE2	-12.3845	3.28224	0.00019954	0.0297454
ENSG00000171100.14	MTM1	-13.1775	4.0721	1.23555e-05	0.00441271
ENSG00000230989.6	HSBP1L1	-2.88616	6.51533	0.000394267	0.0422432
ENSG00000211772.11	TRBC2	5.96878	6.87141	8.84906e-07	0.000583459
ENSG00000126353.3	CCR7	6.17984	7.25428	2.47588e-05	0.00800831
ENSG00000108797.11	CNTNAP1	10.7798	4.02011	0.000174557	0.0269589
ENSG00000169884.13	WNT10B	13.0407	3.35203	7.0818e-05	0.0155645
ENSG00000215788.9	TNFRSF25	6.17192	6.50327	0.000489706	0.0485261
ENSG00000013725.14	CD6	8.68026	5.27419	0.000244208	0.0321605
ENSG00000179776.17	CDH5	12.889	3.20089	0.000336206	0.0384238
ENSG00000127152.17	BCL11B	11.25	3.93646	5.84195e-05	0.0133531
ENSG00000152495.10	CAMK4	10.6609	5.0519	8.86266e-05	0.0174635
ENSG00000211747.3	TRBV20-1	10.5305	3.21068	0.000434722	0.0454417
ENSG00000165929.12	TC2N	9.58307	4.51688	0.000261465	0.0324803
ENSG00000272143.1	FGF14-AS2	12.937	3.2489	2.15884e-05	0.0074018
ENSG00000160185.14	UBASH3A	10.8205	4.62344	2.51821e-06	0.00134905
ENSG00000167286.9	CD3D	5.34842	4.97045	3.0866e-05	0.00928309
ENSG00000173762.7	CD7	9.493	3.71181	0.000432739	0.0454417
ENSG00000146285.13	SCML4	11.4251	5.11484	3.10063e-10	7.59343e-07
ENSG00000227507.2	LTB	3.56142	6.50068	0.000321581	0.0372491
ENSG00000142102.15	PGGHG	3.80713	6.57798	1.20374e-05	0.00439056
ENSG00000099204.18	ABLIM1	9.4842	5.32815	8.7208e-07	0.000583459
ENSG00000278030.1	TRBV7-9	10.3001	3.67389	3.23009e-06	0.00167798
ENSG00000115977.18	AAK1	3.21431	5.7329	0.000237595	0.0319626
ENSG00000204475.9	NCR3	10.3792	3.07609	5.08067e-05	0.0124426
ENSG00000151150.21	ANK3	13.0271	3.33871	4.19932e-06	0.00205775
ENSG00000138795.9	LEF1	11.751	4.47023	1.03583e-08	1.47977e-05
ENSG00000233093.5	LINC00892	11.9634	2.28152	0.00026076	0.0324803
ENSG00000125731.12	SH2D3A	9.77704	3.56906	0.000124939	0.0225455
ENSG00000105373.18	GLTSCR2	2.49721	7.79516	0.000464924	0.0476546
ENSG00000068976.13	PYGM	9.31844	2.02694	0.000238652	0.0319626
ENSG00000073350.13	LLGL2	3.20072	5.48466	0.000384711	0.0414786
ENSG00000123453.17	SARDH	10.8761	2.85171	4.36694e-05	0.0111735
ENSG00000260302.1	RP11-973H7.1	12.1739	2.49049	9.69459e-05	0.018466
ENSG00000204650.14	LINC02210	11.1758	3.15472	9.46442e-06	0.00368747
ENSG00000167664.8	TMIGD2	10.3196	3.01961	3.56168e-05	0.0100095
ENSG00000244720.1	RP11-402J7.2	11.6024	1.92445	0.000377744	0.0413062
ENSG00000150938.9	CRIM1	7.12682	2.92368	0.000325766	0.0374806
ENSG00000046651.14	OFD1	3.95013	5.43775	0.000468673	0.0476546
ENSG00000131797.12	CLUHP3	12.8607	3.17324	4.2012e-06	0.00205775
ENSG00000158813.17	EDA	11.7475	2.06815	0.000252794	0.0324803
ENSG00000215910.7	C1orf167	10.2199	2.19313	0.000421355	0.0445882
ENSG00000118922.17	KLF12	11.9926	2.31131	0.000173233	0.0269589
ENSG00000108423.14	TUBD1	9.27904	3.16262	7.58782e-05	0.016454

## Sheet: Sheet1
EnsemblID	GeneName	logFC	logCPM	PValue	QValue
ENSG00000146232.15	NFKBIE	-10.6946	6.66287	1.69383e-15	2.90373e-11
ENSG00000179918.18	SEPHS2	-11.654	5.95712	3.8094e-12	3.26522e-08
ENSG00000178726.6	THBD	-8.60612	6.70091	2.12287e-11	1.21308e-07
ENSG00000110851.11	PRDM4	-14.0912	4.9839	7.71773e-11	3.30763e-07
ENSG00000000938.12	FGR	-10.5607	8.47077	2.41172e-10	6.89068e-07
ENSG00000198576.3	ARC	-15.702	6.59315	2.17093e-10	6.89068e-07
ENSG00000146285.13	SCML4	11.4251	5.11484	3.10063e-10	7.59343e-07
ENSG00000123689.5	G0S2	-13.421	9.58738	1.61959e-09	3.47059e-06
ENSG00000148297.15	MED22	-13.919	4.81199	2.8676e-09	5.46215e-06
ENSG00000168818.9	STX18	-11.2068	4.86239	3.92194e-09	6.72338e-06
ENSG00000176463.13	SLCO3A1	-7.53412	5.68718	8.21039e-09	1.27955e-05
ENSG00000138795.9	LEF1	11.751	4.47023	1.03583e-08	1.47977e-05
ENSG00000014164.6	ZC3H3	-13.5913	4.48493	1.25058e-08	1.53134e-05
ENSG00000103569.9	AQP9	-15.646	6.53717	1.22126e-08	1.53134e-05
ENSG00000166825.13	ANPEP	-11.5531	7.56026	1.42132e-08	1.62438e-05
ENSG00000146070.16	PLA2G7	-13.9706	4.86347	1.86212e-08	1.99515e-05
ENSG00000164949.7	GEM	-10.6654	4.94105	8.48211e-08	8.55346e-05
ENSG00000123342.15	MMP19	-15.267	6.15849	1.08321e-07	0.000103164
ENSG00000169439.11	SDC2	-10.3144	5.09553	1.89132e-07	0.000170647
ENSG00000145214.13	DGKQ	-9.71281	4.95719	4.95223e-07	0.000411498
ENSG00000164885.12	CDK5	-13.2957	4.19005	5.04081e-07	0.000411498
ENSG00000136811.16	ODF2	-8.25462	4.81255	7.03128e-07	0.000547896
ENSG00000118495.18	PLAGL1	-13.595	4.48853	7.76045e-07	0.000578423
ENSG00000099204.18	ABLIM1	9.4842	5.32815	8.7208e-07	0.000583459
ENSG00000211772.11	TRBC2	5.96878	6.87141	8.84906e-07	0.000583459
ENSG00000176170.13	SPHK1	-9.38309	6.28275	8.77916e-07	0.000583459
ENSG00000114315.3	HES1	-11.1096	4.54441	1.09498e-06	0.000695231
ENSG00000136068.14	FLNB	-9.9726	5.6615	1.67109e-06	0.00102312
ENSG00000126107.14	HECTD3	-6.72458	5.49548	1.76339e-06	0.00103827
ENSG00000073111.13	MCM2	-13.4162	4.31023	1.81696e-06	0.00103827
ENSG00000140598.13	EFL1	-13.0114	3.90662	2.00585e-06	0.00110923
ENSG00000160185.14	UBASH3A	10.8205	4.62344	2.51821e-06	0.00134905
ENSG00000278030.1	TRBV7-9	10.3001	3.67389	3.23009e-06	0.00167798
ENSG00000151150.21	ANK3	13.0271	3.33871	4.19932e-06	0.00205775
ENSG00000131797.12	CLUHP3	12.8607	3.17324	4.2012e-06	0.00205775
ENSG00000136630.12	HLX	-9.3866	4.52584	4.56962e-06	0.00217603
ENSG00000101255.10	TRIB3	-8.07432	4.15334	6.44309e-06	0.00290668
ENSG00000123643.12	SLC36A1	-9.29397	4.43222	6.28203e-06	0.00290668
ENSG00000159461.14	AMFR	-5.14741	5.45895	7.08988e-06	0.00311646
ENSG00000110002.15	VWA5A	-9.50178	4.77071	7.6628e-06	0.00325903
ENSG00000163661.3	PTX3	-13.5659	4.45952	7.79444e-06	0.00325903
ENSG00000153823.18	PID1	-13.2097	6.61636	8.00309e-06	0.00326659
ENSG00000139132.14	FGD4	-12.7395	3.63561	8.9747e-06	0.00357799
ENSG00000204650.14	LINC02210	11.1758	3.15472	9.46442e-06	0.00368747
ENSG00000179562.2	GCC1	-12.6749	3.57126	1.04186e-05	0.00396902
ENSG00000197122.11	SRC	-9.04171	4.70501	1.16715e-05	0.00434968
ENSG00000142102.15	PGGHG	3.80713	6.57798	1.20374e-05	0.00439056
ENSG00000171100.14	MTM1	-13.1775	4.0721	1.23555e-05	0.00441271
ENSG00000186162.10	CIDECP	-12.571	3.46783	1.77121e-05	0.00619669
ENSG00000272143.1	FGF14-AS2	12.937	3.2489	2.15884e-05	0.0074018
ENSG00000131355.14	ADGRE3	-10.7064	4.12825	2.21004e-05	0.00742877
ENSG00000146476.10	ARMT1	-12.741	3.63713	2.38435e-05	0.00786057
ENSG00000126353.3	CCR7	6.17984	7.25428	2.47588e-05	0.00800831
ENSG00000196116.7	TDRD7	-9.54475	4.22851	2.78226e-05	0.00883266
ENSG00000106012.17	IQCE	-12.5284	3.42539	2.91695e-05	0.00909186
ENSG00000167286.9	CD3D	5.34842	4.97045	3.0866e-05	0.00928309
ENSG00000165685.8	TMEM52B	-12.6844	3.58071	3.06559e-05	0.00928309
ENSG00000175315.2	CST6	-9.52987	3.78205	3.30103e-05	0.00959144
ENSG00000165660.7	ABRAXAS2	-12.5748	3.47164	3.26849e-05	0.00959144
ENSG00000135709.12	KIAA0513	-6.35597	4.52024	3.4512e-05	0.00986066
ENSG00000167664.8	TMIGD2	10.3196	3.01961	3.56168e-05	0.0100095
ENSG00000100605.16	ITPK1	-4.44783	5.53356	3.82778e-05	0.0104158
ENSG00000171049.8	FPR2	-14.2026	5.0951	3.8043e-05	0.0104158
ENSG00000183019.7	MCEMP1	-10.7441	4.97917	3.92262e-05	0.0105071
ENSG00000144843.11	ADPRH	-6.78476	4.46236	4.16662e-05	0.0108225
ENSG00000111602.11	TIMELESS	-12.6304	3.52698	4.10679e-05	0.0108225
ENSG00000123453.17	SARDH	10.8761	2.85171	4.36694e-05	0.0111735
ENSG00000204475.9	NCR3	10.3792	3.07609	5.08067e-05	0.0124426
ENSG00000108175.16	ZMIZ1	-4.23263	5.56526	5.00763e-05	0.0124426
ENSG00000122223.12	CD244	-10.0488	4.29012	5.01755e-05	0.0124426
ENSG00000119139.17	TJP2	-12.8897	3.7853	5.16403e-05	0.0124686
ENSG00000065150.18	IPO5	-9.29466	3.7677	5.40849e-05	0.0127013
ENSG00000181026.14	AEN	-10.0055	3.42988	5.40858e-05	0.0127013
ENSG00000162390.17	ACOT11	-10.0943	3.81933	5.58839e-05	0.0129462
ENSG00000127152.17	BCL11B	11.25	3.93646	5.84195e-05	0.0133531
ENSG00000172059.10	KLF11	-9.72533	3.96948	6.02722e-05	0.0135954
ENSG00000173083.14	HPSE	-12.9464	3.84181	6.29857e-05	0.0140229
ENSG00000169884.13	WNT10B	13.0407	3.35203	7.0818e-05	0.0155645
ENSG00000108423.14	TUBD1	9.27904	3.16262	7.58782e-05	0.016454
ENSG00000166228.8	PCBD1	-9.9183	3.64551	7.70238e-05	0.016454
ENSG00000133816.13	MICAL2	-10.1757	3.595	7.77446e-05	0.016454
ENSG00000160917.14	CPSF4	-8.96579	3.4404	8.01756e-05	0.0167616
ENSG00000100601.9	ALKBH1	-12.2186	3.11713	8.24457e-05	0.0170285
ENSG00000168496.3	FEN1	-12.3873	3.28496	8.40195e-05	0.017147
ENSG00000152495.10	CAMK4	10.6609	5.0519	8.86266e-05	0.0174635
ENSG00000085433.15	WDR47	-12.4658	3.36308	8.78359e-05	0.0174635
ENSG00000173276.13	ZBTB21	-12.5806	3.4774	8.7546e-05	0.0174635
ENSG00000148153.13	INIP	-12.2337	3.13216	9.41457e-05	0.0183402
ENSG00000260302.1	AP005482.1	12.1739	2.49049	9.69459e-05	0.018466
ENSG00000050344.8	NFE2L3	-12.4001	3.29774	9.64317e-05	0.018466
ENSG00000174837.14	ADGRE1	-12.9571	3.85246	0.000101073	0.0190405
ENSG00000168827.14	GFM1	-9.93626	3.35665	0.000103274	0.0192438
ENSG00000121060.16	TRIM25	-12.3669	3.2647	0.000110145	0.0203033
ENSG00000115008.5	IL1A	-12.3816	3.27931	0.000120254	0.0219309
ENSG00000125731.12	SH2D3A	9.77704	3.56906	0.000124939	0.0225455
ENSG00000124762.13	CDKN1A	-3.37158	9.60052	0.000131569	0.0234946
ENSG00000107554.16	DNMBP	-12.389	3.28673	0.000133767	0.0236408
ENSG00000091436.16	MAP3K20	-8.68228	3.96269	0.000141256	0.0244601
ENSG00000115009.11	CCL20	-12.7314	3.62756	0.000140898	0.0244601
ENSG00000070214.15	SLC44A1	-10.1883	3.92796	0.000146516	0.0246544
ENSG00000164615.4	CAMLG	-12.0865	2.98581	0.000148048	0.0246544
ENSG00000269220.1	LINC00528	-12.159	3.05795	0.000148131	0.0246544
ENSG00000014914.20	MTMR11	-12.6879	3.58431	0.00014758	0.0246544
ENSG00000167778.8	SPRYD3	-6.32003	5.08502	0.000155709	0.0256665
ENSG00000167600.13	CYP2S1	-8.99267	4.10853	0.000157515	0.0257169
ENSG00000175283.7	DOLK	-12.3196	3.21754	0.000159487	0.0257933
ENSG00000160602.13	NEK8	-8.30325	3.24698	0.000162635	0.0258153
ENSG00000164938.13	TP53INP1	-12.2086	3.10719	0.000161625	0.0258153
ENSG00000118922.17	KLF12	11.9926	2.31131	0.000173233	0.0269589
ENSG00000108797.11	CNTNAP1	10.7798	4.02011	0.000174557	0.0269589
ENSG00000094880.10	CDC23	-12.0771	2.97646	0.000173073	0.0269589
ENSG00000197119.12	SLC25A29	-8.53218	4.72012	0.000183087	0.0280237
ENSG00000177096.8	FAM109B	-9.62181	3.85663	0.000191398	0.0290366
ENSG00000187210.12	GCNT1	-7.67787	4.13579	0.000196402	0.0295343
ENSG00000163710.7	PCOLCE2	-12.3845	3.28224	0.00019954	0.0297454
ENSG00000124275.14	MTRR	-7.42606	4.01162	0.000203338	0.0297934
ENSG00000158246.7	FAM46B	-12.2234	3.12201	0.000202026	0.0297934
ENSG00000001084.10	GCLC	-10.065	3.47778	0.000206389	0.0299842
ENSG00000132718.8	SYT11	-9.07255	3.81815	0.000208308	0.0300085
ENSG00000143409.15	MINDY1	-9.89998	3.64185	0.000214119	0.0301675
ENSG00000046647.13	GEMIN8	-11.9619	2.86203	0.000214691	0.0301675
ENSG00000116285.12	ERRFI1	-12.0718	2.97124	0.000214289	0.0301675
ENSG00000100079.6	LGALS2	-13.3746	4.26875	0.00021757	0.0303237
ENSG00000179630.10	LACC1	-12.232	3.13057	0.000223135	0.0308485
ENSG00000068976.13	PYGM	9.31844	2.02694	0.000238652	0.0319626
ENSG00000115977.18	AAK1	3.21431	5.7329	0.000237595	0.0319626
ENSG00000132603.13	NIP7	-11.9815	2.88155	0.000236948	0.0319626
ENSG00000128311.13	TST	-12.0072	2.90705	0.000236773	0.0319626
ENSG00000013725.14	CD6	8.68026	5.27419	0.000244208	0.0321605
ENSG00000177191.2	B3GNT8	-6.14536	4.32081	0.000245758	0.0321605
ENSG00000235109.7	ZSCAN31	-11.9933	2.89328	0.000242376	0.0321605
ENSG00000197951.8	ZNF71	-12.2024	3.10102	0.000249976	0.0324647
ENSG00000233093.5	LINC00892	11.9634	2.28152	0.00026076	0.0324803
ENSG00000158813.17	EDA	11.7475	2.06815	0.000252794	0.0324803
ENSG00000165929.12	TC2N	9.58307	4.51688	0.000261465	0.0324803
ENSG00000112096.16	SOD2	-3.37841	8.38978	0.000259776	0.0324803
ENSG00000204344.14	STK19	-11.9282	2.82861	0.000255456	0.0324803
ENSG00000164144.15	ARFIP1	-12.0264	2.92618	0.000256575	0.0324803
ENSG00000102543.14	CDADC1	-12.1192	3.01839	0.000268717	0.0331411
ENSG00000158882.14	TOMM40L	-9.66423	3.08048	0.000272052	0.0333128
ENSG00000155307.17	SAMSN1	-6.50985	6.57094	0.000274125	0.0333151
ENSG00000179921.14	GPBAR1	-9.25656	4.65277	0.000275958	0.0333151
ENSG00000137692.11	DCUN1D5	-11.9503	2.85058	0.000280386	0.033613
ENSG00000011422.11	PLAUR	-3.37697	9.93896	0.000286	0.0338131
ENSG00000250510.7	GPR162	-12.0107	2.9106	0.000285698	0.0338131
ENSG00000128383.12	APOBEC3A	-16.7374	7.62819	0.000299524	0.0351694
ENSG00000196387.9	ZNF140	-11.8254	2.72646	0.000307897	0.0359067
ENSG00000227507.2	LTB	3.56142	6.50068	0.000321581	0.0372491
ENSG00000150938.9	CRIM1	7.12682	2.92368	0.000325766	0.0374806
ENSG00000179776.17	CDH5	12.889	3.20089	0.000336206	0.0384238
ENSG00000147536.11	GINS4	-12.1742	3.07296	0.000340088	0.0386101
ENSG00000184557.4	SOCS3	-3.15169	8.01027	0.000344106	0.0388092
ENSG00000168306.12	ACOX2	-12.6764	3.57285	0.000354932	0.0397686
ENSG00000091106.18	NLRC4	-12.9475	3.84289	0.000367629	0.0409238
ENSG00000244720.1	AC055748.1	11.6024	1.92445	0.000377744	0.0413062
ENSG00000119509.12	INVS	-11.818	2.71915	0.000378293	0.0413062
ENSG00000170425.3	ADORA2B	-13.0572	3.95223	0.000376027	0.0413062
ENSG00000145882.10	PCYOX1L	-12.3231	3.22121	0.000381441	0.0413864
ENSG00000073350.13	LLGL2	3.20072	5.48466	0.000384711	0.0414786
ENSG00000230989.6	HSBP1	-2.88616	6.51533	0.000394267	0.0422432
ENSG00000189068.9	VSTM1	-12.2168	3.11547	0.000402278	0.0428338
ENSG00000215910.7	C1orf167	10.2199	2.19313	0.000421355	0.0445882
ENSG00000211747.3	TRBV20-1	10.5305	3.21068	0.000434722	0.0454417
ENSG00000173762.7	CD7	9.493	3.71181	0.000432739	0.0454417
ENSG00000159423.16	ALDH4A1	-11.7166	2.61855	0.000437591	0.0454644
ENSG00000046651.14	OFD1	3.95013	5.43775	0.000468673	0.0476546
ENSG00000105373.18	NOP53	2.49721	7.79516	0.000464924	0.0476546
ENSG00000108604.15	SMARCD2	-2.87143	6.48449	0.000469791	0.0476546
ENSG00000149260.15	CAPN5	-12.1577	3.05666	0.000466797	0.0476546
ENSG00000120029.12	C10orf76	-7.76679	4.45479	0.000475666	0.0479668
ENSG00000136143.14	SUCLA2	-12.0572	2.9568	0.00047896	0.0480165
ENSG00000250771.2	AC106865.1	-12.0223	2.92203	0.000485809	0.0484199
ENSG00000215788.9	TNFRSF25	6.17192	6.50327	0.000489706	0.0485261
ENSG00000120162.9	MOB3B	-11.8616	2.76252	0.000497896	0.0487739
ENSG00000259476.1	AC018904.2	-11.9765	2.87649	0.00049607	0.0487739
ENSG00000181218.5	HIST3H2A	-9.4233	3.17352	0.000503444	0.0489139
ENSG00000165997.4	ARL5B	-9.84753	3.25509	0.000505031	0.0489139
ENSG00000005436.13	GCFC2	-9.71622	3.12571	0.000507956	0.0489207
