# Supplementary material for: Proliferative diabetic retinopathy subtypes defined by immune defense and endothelial mitochondrial dysfunction
Source: Signal Transduct Target Ther. 2025 Oct 22;10:350. doi: 10.1038/s41392-025-02448-9 (PMC12541085; doi:10.1038/s41392-025-02448-9)
Supplement: Supplementary file 4 — Data S3 [file 41392_2025_2448_MOESM4_ESM.xlsx]

## Sheet: PDR_EC_Signature
genename	pval	padj	n11	n12	n13	n21	n22	n23	n31	n32	n33	Δ1	Δ2	se	z1	up_down
ARL6IP4	5.58798e-09	1.29786e-05	241	0	0	607	4	0	10974	8278	347	-10.5238	-10.5621	0.0772012	-136.317	down
CD99	5.03371e-09	1.29786e-05	134	0	0	549	0	0	12650	7102	16	-10.5553	-10.5872	0.0764377	-138.09	down
PTGDS	6.82185e-09	1.29786e-05	85	0	0	502	5	0	9422	8670	1767	-10.4635	-10.4992	0.0792207	-132.081	down
SDHD	1.08887e-08	1.29786e-05	472	79	0	414	430	0	961	17725	370	-10.3209	-6.50297	0.0644781	-160.069	down
SNHG25	1.19162e-08	1.29786e-05	901	0	0	1212	14	0	8891	6893	2540	-10.2932	-10.378	0.0830392	-123.956	down
XIST	1.16231e-08	1.29786e-05	378	45	0	465	456	0	840	17398	869	-10.3009	-6.9307	0.0663126	-155.338	down
APLNR	1.10944e-08	1.29786e-05	118	562	2034	1	146	14794	0	0	2796	10.3152	10.0406	0.079648	129.51	up
C1QB	8.43064e-09	1.29786e-05	29	474	5383	0	19	11731	0	0	2815	10.3992	10.444	0.0809895	128.402	up
CD163	9.88003e-09	1.29786e-05	160	1744	7176	0	73	10062	0	0	1236	10.3507	10.4774	0.0795948	130.043	up
COTL1	8.87829e-09	1.29786e-05	50	258	768	1	125	16405	0	0	2844	10.3834	10.0283	0.0792171	131.075	up
CSF1R	6.30732e-09	1.29786e-05	75	494	8420	0	18	10129	0	0	1315	10.4873	10.5239	0.0784208	133.731	up
EXOC3L1	7.84128e-09	1.29786e-05	269	859	7078	0	72	10740	0	0	1433	10.4213	10.4892	0.079426	131.207	up
F13A1	6.68429e-09	1.29786e-05	84	570	7621	0	31	10726	0	0	1419	10.4697	10.5139	0.0787147	133.008	up
LAMB1	9.05303e-09	1.29786e-05	67	629	5092	0	37	11874	0	0	2752	10.3775	10.4377	0.0811393	127.897	up
MAN2B1	8.3358e-09	1.29786e-05	173	1046	6702	0	68	10996	0	0	1466	10.4026	10.4862	0.0794664	130.906	up
THY1	8.63495e-09	1.29786e-05	90	494	5169	0	43	11861	0	0	2794	10.3919	10.4394	0.0811304	128.089	up
GUSBP3	1.58597e-08	1.42383e-05	2385	0	0	3043	42	0	7522	7430	29	-10.2049	-10.3932	0.0821342	-124.246	down
HRCT1	1.76996e-08	1.42383e-05	696	0	0	1042	33	0	7135	6888	4657	-10.1708	-10.2585	0.0871583	-116.693	down
MTND2P28	1.85463e-08	1.42383e-05	82	0	0	408	5	0	8837	4436	6683	-10.1562	-10.1904	0.0898264	-113.065	down
RGS5	1.66246e-08	1.42383e-05	5	0	0	6814	132	0	6347	7128	25	-10.1903	-10.4935	0.0784335	-129.922	down
TFPI2	1.87038e-08	1.42383e-05	2239	0	0	2689	81	0	6154	8330	958	-10.1536	-10.3511	0.0835151	-121.578	down
ITGB2	1.46561e-08	1.42383e-05	18	569	4666	0	36	9976	0	0	5186	10.2293	10.2907	0.0861333	118.762	up
HLA-J	2.14049e-08	1.52992e-05	1043	0	0	2538	292	0	4056	10302	2220	-10.1114	-10.3444	0.083605	-120.943	down
KRTCAP2	2.22507e-08	1.52992e-05	230	0	0	759	11	0	8737	4009	6705	-10.0993	-10.159	0.0908681	-111.142	down
NDUFA13	2.19208e-08	1.52992e-05	253	0	0	463	11	0	8844	3789	7091	-10.104	-10.1427	0.09156	-110.354	down
CP	2.44462e-08	1.59522e-05	88	0	0	550	53	0	2218	10521	7021	-10.0698	-10.1555	0.0908822	-110.8	down
OMD	2.46973e-08	1.59522e-05	1650	0	0	5744	162	0	4801	7944	150	-10.0666	-10.4056	0.0811524	-124.045	down
PCP4	2.62874e-08	1.64799e-05	2742	0	0	4585	199	0	4935	7961	29	-10.0469	-10.3514	0.0830882	-120.919	down
LTC4S	2.85013e-08	1.73573e-05	756	0	0	9159	700	0	3248	6570	18	-10.0214	-10.447	0.0794809	-126.086	down
BEX2	3.20631e-08	1.80483e-05	1704	0	0	4072	190	0	4588	7632	2265	-9.98422	-10.2826	0.0854621	-116.826	down
BLOC1S1	3.21762e-08	1.80483e-05	326	0	0	526	21	0	6710	4626	8242	-9.9831	-10.0364	0.0955162	-104.517	down
PCBP1-AS1	3.09974e-08	1.80483e-05	3688	0	0	4301	194	0	4810	7389	69	-9.99492	-10.2931	0.0851033	-117.445	down
CHMP4B	3.54739e-08	1.91333e-05	411	0	0	750	26	0	7462	3589	8213	-9.95215	-10.0194	0.0961099	-103.55	down
SNHG6	3.59057e-08	1.91333e-05	117	0	0	288	11	0	6544	4222	9269	-9.9483	-9.98004	0.0978151	-101.705	down
PLAC9	3.93321e-08	1.94968e-05	259	0	0	1363	276	0	2858	8784	6911	-9.9193	-10.0999	0.0925319	-107.199	down
PPDPF	3.77023e-08	1.94968e-05	92	0	0	228	8	0	4881	5708	9534	-9.93277	-9.96248	0.0985201	-100.82	down
PSMA2	3.86197e-08	1.94968e-05	403	0	0	713	20	0	7236	3516	8563	-9.92512	-9.99128	0.0972112	-102.098	down
ATN1	4.30953e-08	1.99499e-05	404	0	0	1013	44	0	6466	4100	8424	-9.89014	-9.98579	0.0972885	-101.658	down
COX20	4.39898e-08	1.99499e-05	631	6	0	653	240	0	2518	9989	6414	-9.88357	-8.76335	0.0848617	-116.467	down
TMEM256	4.26766e-08	1.99499e-05	701	0	0	897	46	0	6202	4391	8214	-9.89325	-9.98281	0.0974342	-101.538	down
PLOD1	4.36805e-08	1.99499e-05	112	293	2610	0	42	7682	0	0	9712	9.88582	9.93603	0.0994779	99.3771	up
MTATP6P1	4.51654e-08	2.00563e-05	40	0	0	95	3	0	3879	5980	10454	-9.87513	-9.88971	0.101527	-97.2659	down
FMO2	4.7819e-08	2.08013e-05	1029	3	0	2457	402	0	3248	12339	973	-9.85684	-9.05204	0.074644	-132.051	down
AAK1	5.25834e-08	2.17885e-05	307	0	0	480	37	0	5341	4397	9889	-9.82635	-9.88514	0.101496	-96.815	down
SNHG8	5.31551e-08	2.17885e-05	78	0	0	259	15	0	4415	5132	10552	-9.82287	-9.85985	0.102643	-95.6989	down
CMIP	5.49606e-08	2.21035e-05	270	0	0	1056	54	0	5560	4314	9197	-9.81212	-9.92275	0.0997199	-98.3969	down
ZNF503	5.73047e-08	2.26195e-05	200	0	0	1029	55	0	5135	4656	9376	-9.79867	-9.9131	0.10009	-97.8989	down
POLR2J3	6.13841e-08	2.37891e-05	341	0	0	1463	148	0	4369	5465	8665	-9.77647	-9.94123	0.098722	-99.0303	down
COX7A1	6.28995e-08	2.39411e-05	103	0	0	317	25	0	3838	5297	10871	-9.76859	-9.81739	0.104351	-93.6125	down
ATP5J2	6.5136e-08	2.43574e-05	320	0	0	454	53	0	4367	4766	10491	-9.75729	-9.82108	0.10412	-93.7115	down
NDUFB1	6.72967e-08	2.44731e-05	94	0	0	202	15	0	3318	5513	11309	-9.74672	-9.78126	0.105951	-91.9923	down
PET100	6.77416e-08	2.44731e-05	266	0	0	481	57	0	3864	5214	10569	-9.74458	-9.8162	0.104285	-93.4423	down
BRI3	7.92741e-08	2.61942e-05	249	0	0	447	47	0	4274	4300	11134	-9.69351	-9.75865	0.106757	-90.7996	down
COMMD6	7.83738e-08	2.61942e-05	100	0	0	232	22	0	3045	5414	11638	-9.69723	-9.73911	0.107721	-90.0216	down
MINOS1	7.58817e-08	2.61942e-05	244	0	0	341	38	0	4593	3995	11240	-9.70774	-9.75678	0.106922	-90.7927	down
RAB5C	7.98791e-08	2.61942e-05	257	0	0	350	46	0	4277	4194	11327	-9.69103	-9.74345	0.107478	-90.168	down
S100A13	7.68016e-08	2.61942e-05	112	0	0	305	21	0	3364	5219	11430	-9.70382	-9.75534	0.106971	-90.7149	down
TMEM88	7.73567e-08	2.61942e-05	143	0	0	232	21	0	3738	4727	11590	-9.70148	-9.73964	0.107718	-90.0639	down
BEX1	8.41074e-08	2.68383e-05	2984	1	0	3252	224	0	4016	8508	1466	-9.67422	-9.5246	0.0820199	-117.95	down
C6orf48	8.56206e-08	2.68383e-05	256	0	0	364	43	0	3700	4629	11459	-9.6684	-9.72726	0.108144	-89.4031	down
APOE	8.44192e-08	2.68383e-05	23	248	1402	0	39	6994	0	0	11745	9.67301	9.73388	0.107846	89.6925	up
ATP5I	9.21479e-08	2.84657e-05	62	0	0	129	11	0	2734	5176	12339	-9.64438	-9.67019	0.110828	-87.0214	down
MIDN	9.82986e-08	2.99319e-05	64	0	0	109	16	0	1731	6020	12511	-9.62322	-9.64984	0.11173	-86.129	down
ADIRF	1.00134e-07	3.00614e-05	12	0	0	25	6	0	257	7337	12814	-9.61715	-9.62863	0.112769	-85.2822	down
EMG1	1.02142e-07	3.02384e-05	1113	345	0	836	1360	0	728	14028	2041	-9.61063	-4.24992	0.0618065	-155.496	down
PCDH10	1.04222e-07	3.04314e-05	1770	1	0	2615	154	0	4957	6487	4467	-9.60401	-9.4678	0.0864427	-111.103	down
TOMM7	1.12459e-07	3.23926e-05	41	0	0	84	6	0	2329	5033	12958	-9.57899	-9.59787	0.114123	-83.9356	down
USMG5	1.21332e-07	3.44826e-05	116	0	0	196	28	0	2585	4741	12785	-9.55395	-9.5952	0.114118	-83.7202	down
FDX2	1.3323e-07	3.73658e-05	3405	1	0	4897	397	0	3868	7793	90	-9.52302	-9.46318	0.0795662	-119.687	down
UQCRB	1.48403e-07	4.10807e-05	54	0	0	108	15	0	2287	4471	13516	-9.48724	-9.51277	0.118032	-80.3783	down
MYO1F	1.86507e-07	5.09667e-05	124	1819	7016	0	96	10144	0	1	1251	9.411	9.46346	0.0724785	129.846	up
PXDN	1.90632e-07	5.14346e-05	46	1999	6757	0	122	10176	0	1	1350	9.40368	9.46164	0.0726959	129.356	up
EEF1B2P6	1.95005e-07	5.17922e-05	1343	0	0	5243	247	1	4822	8160	635	-9.39607	-9.46443	0.0754945	-124.46	down
FCGR3A	1.96818e-07	5.17922e-05	174	1892	6537	0	117	10388	0	1	1342	9.39297	9.45242	0.072749	129.115	up
C1QA	2.18206e-07	5.67204e-05	37	769	6238	0	31	10923	0	1	2452	9.3583	9.39232	0.072911	128.352	up
NEAT1	2.23101e-07	5.7294e-05	6	0	0	33	4	0	1121	4698	14589	-9.35083	-9.36232	0.125415	-74.5589	down
NACAP1	2.31238e-07	5.86766e-05	1913	2	0	5737	391	0	4069	8060	279	-9.33876	-9.06187	0.0743719	-125.568	down
JUP	2.3423e-07	5.87366e-05	98	615	5214	0	40	11741	0	1	2742	9.33442	9.36844	0.0732463	127.439	up
SPATA13	2.58467e-07	6.40607e-05	1945	494	0	1240	1745	0	696	13968	363	-9.30114	-3.7724	0.0584433	-159.148	down
LCP1	2.73448e-07	6.69948e-05	63	1858	4570	0	170	11066	0	1	2723	9.28205	9.36809	0.0746672	124.312	up
GCSH	2.8817e-07	6.97993e-05	1689	0	0	2963	84	1	6309	5103	4302	-9.26425	-9.27109	0.0833764	-111.114	down
ZNF593	3.0581e-07	7.2426e-05	1603	91	0	2345	1430	0	1358	13118	506	-9.24404	-5.57231	0.0621924	-148.636	down
HES1	3.42216e-07	8.01575e-05	6	0	0	33	4	0	760	4287	15361	-9.20566	-9.22011	0.132681	-69.3817	down
CRIP1	4.10749e-07	9.42533e-05	697	0	0	3360	198	1	4758	4669	6768	-9.14307	-9.15646	0.0877079	-104.244	down
SPSB3	4.11239e-07	9.42533e-05	853	399	0	919	2871	0	324	11435	3650	-9.14265	-3.65741	0.063976	-142.908	down
FTH1P10	4.54906e-07	0.000102067	427	0	0	1797	75	1	6303	4300	7548	-9.10787	-9.10972	0.0875525	-104.028	down
COL6A2	4.52153e-07	0.000102067	86	458	1649	0	117	12309	0	1	5831	9.10997	9.16525	0.0788622	115.518	up
PCDH12	4.66704e-07	0.000103623	92	489	3089	0	66	10471	0	1	6243	9.09903	9.14174	0.0799354	113.83	up
ANKRD29	4.9056e-07	0.000107797	720	0	0	2536	265	1	3854	7832	5243	-9.08179	-9.17816	0.0821542	-110.546	down
MS4A6A	6.51146e-07	0.000141624	179	3312	5379	0	269	10012	0	2	1298	8.98325	8.97092	0.070532	127.364	up
CHCHD10	6.66003e-07	0.000143392	701	0	0	3760	141	2	5285	4298	6264	-8.97536	-8.7826	0.0834692	-107.529	down
PCGF2	6.76933e-07	0.000144071	825	0	0	1115	84	1	5890	4238	8298	-8.96966	-8.98005	0.0898356	-99.8453	down
FCGR2A	6.82673e-07	0.000144071	133	1879	6684	0	101	10308	0	2	1344	8.9667	8.96362	0.0692603	129.464	up
RUNX1T1	7.10278e-07	0.000148427	607	0	0	1010	96	1	4647	6255	7835	-8.95281	-8.9977	0.0869644	-102.948	down
NAPA	7.37826e-07	0.000152415	296	1070	7100	0	84	10549	0	2	1350	8.93945	8.9413	0.0685394	130.428	up
TGFBI	7.43662e-07	0.000152415	193	1112	6927	0	88	10659	0	2	1470	8.93668	8.94001	0.0686122	130.249	up
ATP5EP2	8.20031e-07	0.000166466	1201	0	0	5358	285	3	4496	5726	3382	-8.90226	-8.58077	0.0761562	-116.895	down
KDM6B	8.48014e-07	0.000170523	278	0	0	1504	199	1	3920	5916	8633	-8.89042	-8.95546	0.0895703	-99.2563	down
FAU	9.29026e-07	0.000184461	17	0	0	23	3	0	591	2972	16845	-8.85815	-8.87193	0.152227	-58.1905	down
FOXC1	9.34639e-07	0.000184461	306	0	0	517	51	1	4084	6205	9287	-8.85601	-8.88909	0.0892729	-99.2016	down
COL15A1	9.44923e-07	0.00018478	47	851	4964	0	67	11883	0	2	2637	8.85213	8.87268	0.0696494	127.096	up
HNRNPUL2	9.73826e-07	0.000188701	1213	0	0	2308	85	2	6250	4002	6591	-8.84145	-8.69337	0.0843162	-104.861	down
CPLX1	1.05694e-06	0.000202961	934	0	0	2139	92	2	6310	4280	6694	-8.81233	-8.68467	0.0834422	-105.61	down
EXOC3L2	1.07294e-06	0.000204193	143	603	3666	0	79	12844	0	2	3114	8.80698	8.83331	0.0701591	125.529	up
OAF	1.10399e-06	0.000208244	246	846	3280	0	150	13016	0	2	2911	8.79681	8.83511	0.0703667	125.014	up
RTBDN	1.23895e-06	0.00023165	1610	0	0	9653	6093	123	974	1966	32	-8.75559	-4.92855	0.067113	-130.46	down
EIF1AY	1.30617e-06	0.000242097	1780	64	0	3374	2902	0	839	11427	65	-8.73665	-5.65327	0.0621209	-140.64	down
ADM5	1.32272e-06	0.00024305	181	20	0	206	178	1	570	9878	9417	-8.73213	-7.25948	0.0806948	-108.212	down
UBA52	1.36207e-06	0.000248142	27	0	0	44	7	0	477	2680	17216	-8.72159	-8.75205	0.159408	-54.7122	down
SNRPF	1.41943e-06	0.0002564	258	0	0	539	52	1	3816	4891	10894	-8.70676	-8.73933	0.0953127	-91.3493	down
HMOX1	1.45566e-06	0.000260735	92	2406	6129	0	156	10273	0	3	1392	8.69768	8.6391	0.067574	128.713	up
CYBB	1.57917e-06	0.0002805	319	2189	5978	0	195	10400	0	3	1367	8.66828	8.6202	0.0676894	128.06	up
GBP7	1.62294e-06	0.0002836	2477	0	0	5324	410	4	3933	8124	179	-8.65839	-8.36685	0.0699864	-123.715	down
RNF145	1.62323e-06	0.0002836	262	0	0	396	49	1	3609	4795	11339	-8.65833	-8.6859	0.0967087	-89.5299	down
LAPTM5	1.71935e-06	0.000296124	68	548	2934	0	71	11016	0	2	5812	8.63748	8.66718	0.074902	115.317	up
PLVAP	1.7227e-06	0.000296124	13	77	273	0	34	13977	0	2	6075	8.63678	8.65289	0.0742813	116.271	up
HSPE1	1.90756e-06	0.000325277	115	0	0	341	32	1	3330	4636	11996	-8.59973	-8.62651	0.0987486	-87.0871	down
ATP5E	2.14997e-06	0.000363703	29	0	0	35	11	0	419	2251	17706	-8.55606	-8.58435	0.170214	-50.2665	down
NUCKS1	2.21069e-06	0.00037103	87	0	0	210	16	1	2779	4889	12469	-8.54586	-8.56824	0.100202	-85.2865	down
SERPINA1	2.31006e-06	0.00038468	87	3369	5114	0	376	10123	0	4	1378	8.52974	8.39265	0.0668456	127.604	up
LINC01481	2.37558e-06	0.000390507	4064	3	0	4391	373	1	4038	7505	76	-8.51947	-8.41724	0.0727794	-117.059	down
CORO1A	2.3817e-06	0.000390507	183	3538	4681	0	406	10293	0	4	1346	8.51852	8.38393	0.0669443	127.248	up
SIX3	2.5004e-06	0.00040684	176	0	0	8965	4293	39	2777	4169	32	-8.50064	-6.30829	0.0642527	-132.3	down
CRABP1	2.63859e-06	0.000426072	2012	539	0	1754	5043	0	139	10893	71	-8.48081	-3.2158	0.0584835	-145.012	down
TAF15	2.73073e-06	0.000437636	795	0	0	1952	98	3	5461	3714	8428	-8.46814	-8.23994	0.0855114	-99.0294	down
SEC61G	2.77936e-06	0.000442105	180	0	0	282	52	1	2359	4688	12889	-8.46162	-8.49562	0.10345	-81.7939	down
CD4	3.08836e-06	0.000487617	218	1451	6572	0	132	10673	0	4	1401	8.42256	8.36639	0.0649909	129.596	up
UBE2E1	3.5308e-06	0.000553375	1167	0	0	1770	116	3	5107	4620	7668	-8.37271	-8.21438	0.0833536	-100.448	down
NDUFV2	3.68107e-06	0.000572715	1471	0	0	2441	180	4	5128	4468	6759	-8.35714	-8.06052	0.0811861	-102.938	down
RGS1	3.99502e-06	0.000617056	96	1574	4518	0	159	11522	0	4	2578	8.32648	8.29564	0.066432	125.339	up
LINC01833	4.07351e-06	0.000624654	393	0	0	8632	4476	45	2485	4371	49	-8.31918	-6.09815	0.0634887	-131.034	down
RHOB	4.14571e-06	0.000629267	32	0	0	246	109	1	514	5856	13693	-8.31258	-8.38569	0.106858	-77.7911	down
SNHG9	4.16264e-06	0.000629267	688	1	0	1528	180	2	4467	5752	7833	-8.31105	-8.35192	0.0824508	-100.8	down
EGR3	4.23848e-06	0.000629351	483	0	0	3427	255	5	4126	5197	6958	-8.30426	-7.90964	0.0783012	-106.055	down
NDUFA7	4.25177e-06	0.000629351	959	0	0	5792	249	17	4523	4600	4311	-8.30308	-7.05476	0.0690353	-120.273	down
CD276	4.22821e-06	0.000629351	244	2207	6089	0	211	10401	0	5	1294	8.30517	8.18414	0.0645019	128.758	up
GNGT1	4.43145e-06	0.000647402	141	0	0	9396	4259	86	2377	4128	64	-8.28749	-5.4991	0.0603495	-137.325	down
PRRC2A	4.43447e-06	0.000647402	1499	0	0	1949	130	4	5308	3652	7909	-8.28724	-7.98153	0.0842563	-98.3575	down
IGHV3-23	4.71998e-06	0.000684397	40	9033	26	0	9995	115	0	1221	21	8.26369	2.03532	0.0622754	132.696	up
NTN1	4.78562e-06	0.000684847	2935	0	0	7418	3809	39	2462	3745	43	-8.25847	-6.14047	0.0677116	-121.965	down
IGHV4-39	4.80444e-06	0.000684847	60	8967	26	0	10041	134	0	1210	13	8.25699	2.03908	0.0624133	132.295	up
IGLV3-21	4.81947e-06	0.000684847	7	9048	12	0	10018	135	0	1217	14	8.2558	2.03061	0.0621261	132.888	up
SKI	4.88323e-06	0.000689312	1580	0	0	1869	138	4	5383	4348	7129	-8.25083	-8.00165	0.081478	-101.265	down
MIR99AHG	4.99254e-06	0.000698154	1868	0	0	3854	208	9	4583	3989	5940	-8.24245	-7.45331	0.0770964	-106.911	down
PDC	5.09027e-06	0.000698154	877	0	0	9340	4137	103	2015	3900	79	-8.23511	-5.25978	0.0603934	-136.358	down
SMIM4	5.08449e-06	0.000698154	929	1	0	1342	143	2	4882	4271	8881	-8.23554	-8.2685	0.086422	-95.2945	down
IGHV4-31	5.10964e-06	0.000698154	119	8976	16	0	9982	111	0	1226	21	8.23367	2.01622	0.0622226	132.326	up
IGLC2	5.061e-06	0.000698154	2	9043	51	0	9840	234	0	1231	50	8.23729	2.05802	0.0617261	133.449	up
C1QC	5.30143e-06	0.000710692	202	3148	5026	0	331	10365	0	6	1373	8.21968	8.02068	0.064308	127.818	up
IGHA2	5.27876e-06	0.000710692	23	9092	19	0	9897	130	0	1265	25	8.22131	2.00154	0.0616026	133.457	up
IGHV4-4	5.26534e-06	0.000710692	7	8993	47	0	9853	289	0	1207	55	8.22228	2.07445	0.0617138	133.233	up
IGKV4-1	5.34294e-06	0.00071178	2	9092	18	0	9935	112	0	1269	23	8.21672	1.99579	0.0616057	133.376	up
VAMP2	5.75464e-06	0.000761864	145	0	0	368	30	2	3955	4408	11543	-8.18848	-8.18035	0.0918166	-89.1831	down
IGHV3-30	5.88749e-06	0.000774641	41	8948	24	0	10009	135	0	1274	20	8.17978	1.98314	0.061693	132.588	up
HNRNPA1P48	6.09001e-06	0.000796372	789	0	0	5447	290	28	3935	3467	6495	-8.16687	-6.48997	0.0712813	-114.572	down
LRRC75A-AS1	6.26583e-06	0.000804555	52	0	0	80	13	1	830	4457	15018	-8.15599	-8.17998	0.115552	-70.583	down
IGKV3-11	6.20623e-06	0.000804555	16	9102	16	0	9861	112	0	1321	23	8.15965	1.95469	0.0609991	133.767	up
IGLV3-19	6.2514e-06	0.000804555	8	9030	12	0	10069	49	0	1279	4	8.15687	1.9698	0.0615238	132.581	up
IGKV1-17	6.33478e-06	0.000808537	13	9107	11	0	9962	50	0	1299	9	8.15181	1.96186	0.0611904	133.22	up
NDUFB8	6.4402e-06	0.000814969	238	0	0	411	80	2	2629	5641	11450	-8.14549	-8.16196	0.0918831	-88.6506	down
LOXL2	6.46164e-06	0.000814969	178	1517	4666	0	157	11282	0	5	2646	8.14422	8.08934	0.0652166	124.879	up
LINC00824	6.58995e-06	0.000822493	3442	1	0	7650	3663	7	2314	3369	5	-8.13668	-7.62616	0.0737226	-110.369	down
IGLV2-23	6.59847e-06	0.000822493	19	9052	8	0	10040	42	0	1286	4	8.13619	1.96259	0.0613154	132.694	up
COX7C	6.65737e-06	0.000824713	40	0	0	64	4	1	1545	3566	15231	-8.13278	-8.14584	0.117185	-69.4014	down
ATP13A1	6.69366e-06	0.000824713	367	1152	3482	0	242	10161	0	4	5043	8.13069	8.11491	0.0706972	115.007	up
HCK	6.74119e-06	0.000825795	159	3901	5051	0	327	9756	0	8	1249	8.12798	7.78594	0.0630879	128.836	up
C19orf33	6.92094e-06	0.000827949	1323	0	0	9016	4106	125	1947	3821	113	-8.11788	-5.03048	0.0600187	-135.256	down
SYT15	6.99063e-06	0.000827949	1916	0	0	3695	253	7	4016	6509	4055	-8.11403	-7.67659	0.072181	-112.412	down
IGHG2	6.85571e-06	0.000827949	8	8763	43	0	10063	256	0	1261	57	8.12151	1.99887	0.0615715	131.904	up
IGHV1-24	6.91568e-06	0.000827949	86	9004	21	0	9883	97	0	1340	20	8.11817	1.93202	0.0609736	133.142	up
IGHV3-20	7.06952e-06	0.000827949	64	8963	15	0	10023	59	0	1317	10	8.10972	1.9364	0.0612267	132.454	up
IGKV1-39	6.9963e-06	0.000827949	139	8958	11	0	9991	48	0	1297	7	8.11372	1.94682	0.0613755	132.198	up
IGLV1-40	6.86356e-06	0.000827949	12	9058	21	0	9841	145	0	1350	24	8.12108	1.93508	0.0606723	133.851	up
PGF	7.05101e-06	0.000827949	149	643	1722	5	195	14679	0	4	3054	8.11072	7.94926	0.0642381	126.26	up
GPR183	7.2049e-06	0.000839194	277	2893	5452	0	313	10185	0	7	1324	8.10242	7.8802	0.0632936	128.013	up
CDKN1B	7.36768e-06	0.00085349	1205	0	0	1483	139	4	4893	3921	8806	-8.09382	-7.869	0.0847906	-95.4566	down
GPNMB	7.53747e-06	0.000868439	54	3575	5136	0	373	9990	0	8	1315	8.08504	7.77765	0.0628047	128.733	up
ERH	7.73164e-06	0.000886021	180	0	0	260	42	2	2356	5495	12116	-8.07523	-8.08991	0.0937475	-86.1381	down
UBALD2	7.97001e-06	0.000908454	1297	0	0	1832	147	5	4967	3970	8233	-8.0635	-7.74232	0.0824789	-97.7644	down
CD14	8.3134e-06	0.000942554	14	108	50	1	257	8125	0	2	11894	8.04718	7.86154	0.0902959	89.1201	up
IGHG1	8.58076e-06	0.00096772	0	8909	136	0	9408	687	0	1188	123	8.03492	2.16704	0.0598191	134.32	up
ARHGAP45	8.70385e-06	0.000971322	280	3277	4992	0	343	10221	0	8	1330	8.02939	7.75659	0.0627539	127.95	up
IGLV2-8	8.68257e-06	0.000971322	81	8951	8	0	9986	52	0	1364	9	8.03034	1.89331	0.0605713	132.577	up
TMBIM4	8.81351e-06	0.000978438	201	0	0	298	56	2	2877	4390	12627	-8.02453	-8.02832	0.0967312	-82.957	down
POLR2L	9.11295e-06	0.00100644	61	0	0	71	28	1	595	3994	15701	-8.01155	-8.0384	0.12196	-65.6898	down
YBX1	9.30064e-06	0.00102187	29	0	0	50	4	1	1469	3017	15881	-8.00362	-8.01447	0.123203	-64.9628	down
THEMIS2	9.46839e-06	0.00103497	359	3020	5067	0	365	10315	0	8	1317	7.99666	7.74693	0.0626489	127.643	up
KCTD12	1.00916e-05	0.00109746	71	0	0	609	44	3	3031	6240	10453	-7.9718	-7.96351	0.0846666	-94.1552	down
MMP24-AS1	1.01978e-05	0.00110338	629	0	0	2211	143	7	5006	4107	8348	-7.96771	-7.50844	0.0791152	-100.71	down
COX17	1.06363e-05	0.00111681	202	1	0	329	56	2	2373	4943	12545	-7.95125	-7.96555	0.0955571	-83.2094	down
PTN	1.053e-05	0.00111681	265	0	0	6919	1716	13	1282	9516	740	-7.95518	-7.22663	0.0607036	-131.049	down
PTRH1	1.06189e-05	0.00111681	2158	221	0	2168	1666	1	1031	11606	1600	-7.95189	-4.48694	0.0564243	-140.93	down
IL10RA	1.06332e-05	0.00111681	270	3732	5081	0	363	9732	0	10	1263	7.95136	7.56596	0.0618476	128.564	up
MYO1B	1.05346e-05	0.00111681	118	219	352	13	293	13438	0	4	6014	7.95501	7.2656	0.0668354	119.024	up
VSIG4	1.11661e-05	0.00116669	118	3745	4822	0	387	9999	0	10	1370	7.9322	7.5605	0.061677	128.609	up
IGHV3-21	1.15892e-05	0.00120499	89	8347	11	0	10615	55	0	1327	7	7.91759	1.8544	0.0617216	128.279	up
DPM3	1.19085e-05	0.00123218	535	1	0	711	135	3	3681	5736	9649	-7.9069	-7.92755	0.0833799	-94.8299	down
CXCL2	1.20003e-05	0.00123569	26	0	0	107	96	1	198	4027	15996	-7.90388	-7.96392	0.125292	-63.0838	down
ID1	1.27057e-05	0.00130024	12	0	0	25	7	0	102	1283	19022	-7.88137	-7.93073	0.21872	-36.0341	down
RASSF3	1.27492e-05	0.00130024	1532	0	0	1863	132	7	5065	3858	7994	-7.88002	-7.45197	0.0801172	-98.3561	down
DMKN	1.28787e-05	0.00130719	1749	1	0	9036	6616	55	890	2083	21	-7.87603	-5.62327	0.0665461	-118.355	down
SLC2A5	1.29756e-05	0.00131078	400	2972	5741	0	310	9759	0	10	1259	7.87307	7.55351	0.061397	128.232	up
ARPC1B	1.3067e-05	0.00131379	143	0	0	295	56	2	2195	4051	13709	-7.87029	-7.88101	0.102385	-76.87	down
FAM133B	1.31554e-05	0.00131646	521	0	0	1306	100	5	4697	3744	10078	-7.86763	-7.61073	0.0845088	-93.0984	down
BCAM	1.37144e-05	0.00136599	144	0	0	521	47	3	2917	5234	11585	-7.85116	-7.83608	0.0890249	-88.1906	down
CD53	1.44424e-05	0.00143181	286	3962	4660	0	466	9794	0	12	1271	7.83065	7.38392	0.0609459	128.485	up
HNRNPA3	1.46067e-05	0.00143476	81	0	0	180	27	2	1630	4542	13989	-7.82616	-7.84332	0.102713	-76.1944	down
IER5L	1.45782e-05	0.00143476	829	80	0	755	437	2	2367	7563	8418	-7.82694	-5.90673	0.0714651	-109.521	down
ZNF428	1.50317e-05	0.00146973	623	0	0	728	93	4	4266	4727	10010	-7.81476	-7.72887	0.0837801	-93.277	down
SVIP	1.5504e-05	0.00150899	331	0	0	1014	114	4	3656	4470	10862	-7.80245	-7.68365	0.0868985	-89.7881	down
LYVE1	1.641e-05	0.0015899	341	3355	5359	0	296	9788	0	12	1300	7.7798	7.38609	0.0605062	128.579	up
SLIRP	1.6873e-05	0.00162736	158	0	0	183	53	2	1331	4523	14201	-7.76868	-7.79125	0.104725	-74.1816	down
FEZ2	1.77793e-05	0.00169447	227	0	0	665	63	4	3632	5176	10684	-7.74773	-7.68824	0.0841831	-92.0342	down
YAF2	1.78072e-05	0.00169447	998	0	0	1257	130	6	4841	3632	9587	-7.7471	-7.44898	0.083051	-93.2812	down
UCP2	1.7788e-05	0.00169447	210	3894	4481	0	525	9988	0	13	1340	7.74753	7.29851	0.0603493	128.378	up
CRIM1	1.85091e-05	0.00174589	81	0	0	238	88	3	900	7077	12064	-7.73158	-7.7609	0.0892528	-86.6257	down
COL1A1	1.85114e-05	0.00174589	139	2095	4510	0	277	10975	0	9	2446	7.73154	7.5642	0.0618763	124.951	up
PCAT19	1.88225e-05	0.00176741	73	0	0	217	44	2	1308	4266	14541	-7.72484	-7.75059	0.106658	-72.426	down
PTGIS	1.91942e-05	0.0017944	1457	0	0	6679	1801	22	1756	8340	396	-7.71697	-6.69077	0.0599903	-128.637	down
PPP1R14A	1.93253e-05	0.00179877	181	0	0	3407	879	9	2414	6203	7358	-7.71424	-7.23597	0.0742139	-103.946	down
MRPS18C	1.97747e-05	0.0018168	391	0	0	665	80	4	3844	4123	11344	-7.70498	-7.61337	0.0877538	-87.8022	down
AIF1	1.96973e-05	0.0018168	200	3158	4852	0	432	10488	0	12	1309	7.70656	7.36839	0.0600155	128.409	up
PYGB	1.96446e-05	0.0018168	474	1218	4542	0	230	11303	0	8	2676	7.70764	7.62791	0.0622875	123.743	up
WIPF3	2.01115e-05	0.00183981	1975	1	0	9228	6232	165	853	1948	49	-7.69817	-4.54711	0.0615006	-125.172	down
GAS5	2.05748e-05	0.00187416	103	0	0	352	35	3	2659	4388	12911	-7.68898	-7.67475	0.0941286	-81.6859	down
SFRP4	2.09575e-05	0.00190089	1288	1	0	9381	6718	138	730	2153	42	-7.68154	-4.69187	0.061209	-125.497	down
LYZ	2.10938e-05	0.00190515	24	2325	1690	0	933	12791	0	8	2680	7.67892	7.60307	0.0626296	122.609	up
FGF7	2.15675e-05	0.00193971	2801	2	0	8983	5639	29	1142	1845	10	-7.66994	-6.28171	0.0684473	-112.056	down
PI16	2.18214e-05	0.00195008	1033	0	0	8785	4580	224	1392	4236	201	-7.6652	-4.3356	0.0558976	-137.129	down
SNCG	2.18657e-05	0.00195008	238	0	0	287	55	3	2995	3866	13007	-7.66438	-7.64288	0.0951936	-80.5136	down
LMO4	2.22507e-05	0.00196794	521	0	0	957	109	5	3939	4410	10510	-7.65731	-7.50578	0.0842836	-90.8517	down
MAPKAPK2	2.21771e-05	0.00196794	2099	0	0	3746	447	25	3439	3459	7236	-7.65865	-6.32225	0.0749708	-102.155	down
LSM8	2.2634e-05	0.00198537	611	0	0	840	89	5	4285	4013	10608	-7.65039	-7.49326	0.0847241	-90.2977	down
NDUFA11	2.25801e-05	0.00198537	229	0	0	290	77	3	1986	5057	12809	-7.65135	-7.65573	0.0939139	-81.472	down
COPS9	2.32567e-05	0.00203162	246	1	0	315	78	3	2213	5155	12440	-7.63937	-7.65465	0.0917327	-83.2786	down
CXCL8	2.36909e-05	0.00206111	157	838	963	4	644	11791	0	5	6049	7.63186	7.5026	0.0682103	111.887	up
UBE2B	2.39337e-05	0.00207377	330	0	0	568	88	4	3496	4170	11795	-7.62771	-7.55526	0.0888872	-85.8134	down
NSA2	2.42006e-05	0.00208841	467	0	0	609	61	5	4783	3889	10637	-7.6232	-7.49602	0.0833061	-91.5083	down
NDUFC2	2.46044e-05	0.0021062	146	0	0	324	48	3	2134	4541	13255	-7.61647	-7.61354	0.095922	-79.4028	down
NID2	2.4554e-05	0.0021062	170	2966	5673	1	310	10009	0	10	1312	7.6173	7.50971	0.0599553	127.05	up
PLEK	2.495e-05	0.00212723	221	4277	4193	0	616	9796	0	17	1331	7.61079	7.03984	0.0590823	128.817	up
SNRPG	2.54622e-05	0.00216226	139	0	0	268	54	3	1964	4736	13287	-7.6025	-7.60513	0.0957244	-79.4207	down
SNRPE	2.56346e-05	0.00216826	275	0	0	569	89	4	2849	4957	11708	-7.59975	-7.5567	0.0879251	-86.4344	down
H19	2.64658e-05	0.00220417	1838	2	0	9754	6113	60	780	1890	14	-7.58672	-5.55301	0.0634839	-119.506	down
KLF4	2.64436e-05	0.00220417	44	0	0	183	40	2	1042	3838	15302	-7.58706	-7.61521	0.112108	-67.6765	down
MPEG1	2.64728e-05	0.00220417	249	4961	3894	0	675	9327	0	21	1324	7.58661	6.8424	0.0584717	129.748	up
SELPLG	2.61738e-05	0.00220417	273	5005	3848	0	705	9319	0	21	1280	7.59125	6.8417	0.0584976	129.77	up
DNAJB2	2.69831e-05	0.00223027	2080	0	0	3298	278	26	4097	3432	7240	-7.57881	-6.31093	0.0738238	-102.661	down
FERMT3	2.69956e-05	0.00223027	277	3809	4384	0	584	10026	0	16	1355	7.57862	7.0881	0.0591331	128.162	up
PSMA1	2.73708e-05	0.00225254	334	0	0	417	86	4	2773	5181	11656	-7.57297	-7.54707	0.0872343	-86.8118	down
NACA3P	2.75425e-05	0.00225795	1268	1	0	5902	394	18	3789	5051	4028	-7.57041	-6.87505	0.0653629	-115.821	down
UQCRH	2.82451e-05	0.00230668	181	0	0	247	58	3	2040	4357	13565	-7.56009	-7.55884	0.0974611	-77.5703	down
NDUFA3	2.90533e-05	0.00234904	224	1	0	320	82	3	1936	4810	13075	-7.54852	-7.56546	0.0947306	-79.684	down
RSPO3	2.90944e-05	0.00234904	660	2	0	10466	6438	113	773	1955	44	-7.54794	-4.99165	0.0593136	-127.255	down
TMEM258	2.88976e-05	0.00234904	184	0	0	198	68	3	1388	5139	13471	-7.55072	-7.56401	0.0965174	-78.2317	down
POLE4	2.93921e-05	0.00236413	155	2	0	408	80	3	1646	5396	12761	-7.54375	-7.53395	0.092269	-81.7583	down
MLLT1	2.97344e-05	0.00238267	1584	0	0	3091	226	24	4394	3652	7480	-7.539	-6.39588	0.0729097	-103.402	down
DKK2	2.99168e-05	0.0023883	321	0	0	8709	7861	842	276	2207	235	-7.53648	-2.65464	0.0552032	-136.523	down
PADI2	3.03709e-05	0.00241551	577	4202	4239	0	627	9505	0	19	1282	7.53029	6.91821	0.0588749	127.903	up
SLC7A5	3.10241e-05	0.00245829	26	103	11	2	833	14227	0	7	5242	7.52153	7.33962	0.0642636	117.042	up
ID3	3.21476e-05	0.00252851	14	0	0	35	8	0	107	873	19414	-7.50686	-7.59075	0.248273	-30.2363	down
PPP2CB	3.21131e-05	0.00252851	999	0	0	1318	176	8	4423	3912	9615	-7.50731	-7.16318	0.0808193	-92.8901	down
CAMLG	3.26456e-05	0.00254887	480	0	0	571	81	5	3976	3862	11476	-7.50052	-7.38819	0.0863364	-86.8755	down
MSI2	3.25846e-05	0.00254887	995	1	0	2731	207	8	4220	4793	7496	-7.50129	-7.31532	0.0748188	-100.259	down
SEM1	3.4548e-05	0.00267778	115	0	0	186	39	3	1680	4308	14120	-7.4771	-7.48156	0.099819	-74.9066	down
GABRD	3.45165e-05	0.00267778	516	4026	4449	0	638	9546	0	20	1256	7.47748	6.87238	0.0583711	128.102	up
FCN1	3.49739e-05	0.00270098	38	5473	3544	0	755	9369	0	28	1244	7.47202	6.57186	0.0566675	131.857	up
RASA4	3.5117e-05	0.00270224	1511	1	0	9249	6540	327	746	1979	98	-7.47033	-3.81792	0.0577022	-129.463	down
TBCA	3.53395e-05	0.00270958	131	0	0	213	43	3	2146	3635	14280	-7.46771	-7.459	0.101343	-73.6878	down
LAIR1	3.59515e-05	0.00274662	490	3102	4588	0	555	10300	0	16	1400	7.46059	7.06271	0.0587699	126.946	up
EIF5B	3.66281e-05	0.00278831	193	0	0	234	60	3	1850	3873	14238	-7.45286	-7.45059	0.101635	-73.3296	down
NACA2	3.70333e-05	0.00280912	3061	1	0	6764	4207	32	2416	3921	49	-7.44828	-6.23099	0.0655442	-113.638	down
S100A6	3.71833e-05	0.0028105	11	0	0	35	10	0	153	765	19477	-7.4466	-7.52406	0.254679	-29.2392	down
PTMS	3.8673e-05	0.00291277	97	0	0	197	33	3	1712	3954	14455	-7.43026	-7.43182	0.101957	-72.8765	down
NBEAL1	3.9045e-05	0.00292015	711	0	0	1780	161	12	4603	4075	9109	-7.42627	-6.89234	0.0763418	-97.2766	down
TBXAS1	3.89962e-05	0.00292015	448	4098	4139	0	596	9807	0	21	1342	7.4268	6.81903	0.0578865	128.299	up
CENPB	4.20355e-05	0.00313282	1507	5	0	2520	318	4	3701	5081	7315	-7.39547	-7.38539	0.075987	-97.3255	down
SH3TC1	4.28723e-05	0.00318405	315	1927	4591	1	278	11037	0	11	2291	7.38722	7.33454	0.0596398	123.864	up
FPR1	4.31854e-05	0.00318511	189	4511	3762	0	788	9858	0	24	1319	7.38417	6.693	0.0571036	129.312	up
JSRP1	4.30528e-05	0.00318511	464	7964	290	0	8754	1662	0	1069	248	7.38546	2.3088	0.0562364	131.329	up
RACK1	4.34593e-05	0.00319426	22	0	0	21	6	0	111	734	19557	-7.38153	-7.43751	0.263434	-28.0203	down
AIDA	4.48804e-05	0.00328738	1035	0	0	1348	205	9	3975	4186	9693	-7.36803	-7.02225	0.0800577	-92.034	down
IRF2BPL	4.54785e-05	0.00331977	1227	14	0	1702	379	3	3582	5286	8258	-7.36248	-6.95341	0.0757423	-97.2043	down
MIR4458HG	4.56626e-05	0.00332183	1562	1	0	1956	170	9	4839	3657	8257	-7.36078	-7.13771	0.0773572	-95.1531	down
ANP32B	4.60706e-05	0.00334012	356	0	0	516	92	5	3069	4025	12388	-7.35704	-7.27297	0.0892689	-82.4144	down
PDE6G	4.64486e-05	0.00335611	252	0	0	6895	1298	400	1626	2951	7029	-7.35361	-3.61042	0.0586247	-125.435	down
ALOX5	4.67679e-05	0.00336776	346	4694	4006	0	657	9487	0	28	1233	7.35073	6.55777	0.056497	130.108	up
ATP5O	4.72254e-05	0.00338232	220	2	0	304	67	4	1933	5272	12649	-7.34663	-7.35003	0.0893585	-82.2153	down
UBD	4.72875e-05	0.00338232	3550	4	0	8877	5351	10	974	1681	4	-7.34608	-6.92021	0.0707662	-103.808	down
TAF1D	4.88789e-05	0.00348446	667	1	0	849	119	6	4420	3851	10538	-7.33214	-7.28274	0.0820537	-89.3579	down
TPT1	5.08496e-05	0.00361286	3	0	0	12	2	0	127	648	19659	-7.31547	-7.34823	0.272777	-26.8185	down
TREM2	5.13882e-05	0.003639	417	2886	5816	1	375	9681	0	15	1260	7.31101	7.12857	0.0578213	126.441	up
IGKV3-20	5.1759e-05	0.00365312	2	9007	48	1	9875	295	0	1179	44	7.30798	2.10034	0.0560272	130.436	up
COLGALT1	5.31449e-05	0.00373856	214	1218	3665	0	222	9733	0	11	5388	7.2968	7.17435	0.0639254	114.145	up
IGHV4-59	5.3511e-05	0.00373963	34	9056	36	1	9857	198	0	1234	35	7.29389	2.0417	0.0558193	130.67	up
PLAUR	5.34885e-05	0.00373963	75	1019	2926	0	167	4810	0	7	11447	7.29407	7.12045	0.0830677	87.8087	up
FOLR2	5.37046e-05	0.00374089	159	5380	3105	0	1110	9342	0	34	1321	7.29236	6.33976	0.0558767	130.508	up
OCLN	5.3973e-05	0.00374734	1083	157	0	1459	2303	4	612	11898	2935	-7.29025	-4.73093	0.0552092	-132.048	down
ATP5S	5.45663e-05	0.00377623	1764	0	0	4055	445	78	3049	3073	7987	-7.28562	-5.18743	0.0694023	-104.977	down
CLU	5.53365e-05	0.00378311	5	1	0	37	126	2	20	3742	16518	-7.27967	-7.09206	0.121187	-60.0697	down
MT2A	5.53756e-05	0.00378311	29	0	0	126	157	3	102	5119	14915	-7.27937	-7.33052	0.104091	-69.9327	down
C3AR1	5.53622e-05	0.00378311	683	3554	4897	1	498	9562	0	16	1240	7.27947	7.04761	0.0581999	125.077	up
P3H1	5.52313e-05	0.00378311	308	1082	3777	0	194	9742	0	11	5337	7.28048	7.17109	0.0637373	114.226	up
NOS3	5.71885e-05	0.00389448	72	281	990	1	114	7043	0	5	11945	7.26569	7.2782	0.0837627	86.7414	up
DONSON	5.85153e-05	0.00395953	217	0	0	1519	195	11	3636	3903	10970	-7.25594	-6.80207	0.0806055	-90.0179	down
IGLC3	5.84188e-05	0.00395953	34	8977	21	1	10001	140	0	1252	25	7.25664	2.00125	0.0558366	129.962	up
IGHGP	5.89172e-05	0.00396158	40	9004	43	1	9764	301	0	1232	66	7.25303	2.05199	0.0554527	130.797	up
SNX22	5.88846e-05	0.00396158	183	8321	432	0	7554	2712	0	827	422	7.25326	2.71351	0.0533878	135.86	up
EFTUD2	5.97845e-05	0.00400725	289	557	2253	1	218	10885	0	9	6239	7.24681	7.25497	0.0652815	111.009	up
SNHG5	6.07646e-05	0.00406018	79	0	0	212	35	4	1440	4587	14094	-7.23988	-7.24072	0.0964486	-75.0646	down
IGLV3-1	6.09717e-05	0.00406128	24	9014	48	1	9792	274	0	1264	34	7.23843	2.02812	0.0552802	130.941	up
UQCR11	6.15116e-05	0.0040718	89	0	0	177	24	4	1859	4097	14201	-7.23466	-7.22607	0.0969984	-74.5854	down
IGHG4	6.15012e-05	0.0040718	184	8874	21	1	9967	123	0	1250	31	7.23474	1.98986	0.0560101	129.168	up
FKBP1A	6.33746e-05	0.00416358	19	0	0	73	14	2	825	2571	16947	-7.22193	-7.237	0.128535	-56.1865	down
IGKV2-28	6.34841e-05	0.00416358	28	9060	7	1	9993	74	0	1276	12	7.22119	1.97304	0.0554572	130.212	up
SLC11A1	6.31656e-05	0.00416358	220	4839	3317	0	968	9716	0	32	1359	7.22334	6.39481	0.0557376	129.595	up
SYK	6.41858e-05	0.00419669	422	4305	4345	2	546	9481	0	15	1335	7.21649	7.07159	0.0579574	124.514	up
CBX6	6.46629e-05	0.0042021	487	0	0	2015	282	16	3564	3801	10286	-7.21332	-6.51567	0.07795	-92.5378	down
ENO3	6.44899e-05	0.0042021	119	8070	388	0	8214	2320	0	969	371	7.21447	2.49311	0.0538767	133.907	up
BEX5	6.5898e-05	0.00426753	396	0	0	1218	229	9	3074	5263	10262	-7.20522	-6.97661	0.0784789	-91.8109	down
CWF19L2	6.60701e-05	0.00426753	1009	2	0	1356	183	7	4191	4476	9227	-7.20411	-7.18478	0.077863	-92.5228	down
OGN	6.67208e-05	0.00429654	2872	1	0	7465	3988	88	2124	3809	104	-7.19991	-5.26925	0.0596121	-120.779	down
OLFML2B	6.70926e-05	0.00430746	526	2378	5686	3	384	10199	0	13	1262	7.19753	7.1774	0.057495	125.185	up
IGHV3-7	6.75245e-05	0.00432218	19	9039	10	1	10035	55	0	1287	5	7.19478	1.96265	0.0553514	129.984	up
IGLV6-57	6.88308e-05	0.0043926	135	8874	22	1	9963	144	0	1298	14	7.18656	1.95458	0.0554593	129.583	up
CCL3	6.93554e-05	0.00441287	171	4093	3737	0	801	10193	0	28	1428	7.1833	6.52595	0.0557978	128.738	up
ZFP36L1	7.1545e-05	0.00453864	56	5	0	64	55	3	254	4516	15498	-7.16994	-6.95168	0.106064	-67.6003	down
IGHV4-61	7.23012e-05	0.004573	181	8828	21	1	9959	143	0	1307	11	7.16542	1.94161	0.0554067	129.324	up
EIF3J	7.36455e-05	0.00463054	377	0	0	459	102	6	2967	3878	12662	-7.15749	-7.06349	0.0886071	-80.7778	down
RBP3	7.35215e-05	0.00463054	1426	2	0	8042	7709	66	779	2405	22	-7.15821	-5.29496	0.063736	-112.31	down
PTMAP5	7.48653e-05	0.00469339	1624	1	0	2997	250	18	4453	3921	7187	-7.15041	-6.625	0.0712081	-100.416	down
ATP5L	7.81193e-05	0.00488303	63	0	0	106	29	3	1027	3269	15954	-7.13204	-7.14051	0.112867	-63.1895	down
RPP21	8.13947e-05	0.00507289	1895	1	0	5902	536	45	3333	4927	3812	-7.11427	-5.95926	0.0608347	-116.944	down
CSF3R	8.35332e-05	0.00519099	97	6558	2415	0	1494	8595	0	69	1223	7.10303	5.63006	0.0527965	134.536	up
EGR1	8.42617e-05	0.00522104	26	0	0	33	21	1	141	1719	18510	-7.09926	-7.13698	0.171087	-41.4951	down
COL4A2	8.66132e-05	0.00533985	2	49	1358	0	6	2767	0	3	16266	7.08731	7.08729	0.114582	61.8534	up
FCGR2B	8.66802e-05	0.00533985	380	5729	3023	0	1259	8733	0	56	1271	7.08697	5.83969	0.0538392	131.632	up
ECSCR	8.71806e-05	0.0053552	74	0	0	180	42	4	1014	4198	14939	-7.08447	-7.09268	0.101666	-69.6841	down
C14orf2	8.76398e-05	0.00536794	129	0	0	187	51	4	1128	4036	14916	-7.08219	-7.08637	0.102074	-69.3828	down
CYP27A1	9.08408e-05	0.00554806	76	621	3506	0	69	5389	0	9	10781	7.06657	6.94587	0.076616	92.2336	up
RWDD1	9.16772e-05	0.00558314	309	0	0	380	88	6	2398	4190	13080	-7.06258	-7.00205	0.0895234	-78.8909	down
MARCO	9.22417e-05	0.00560151	35	7346	1646	0	2441	7747	0	104	1132	7.0599	5.16354	0.0518853	136.067	up
TMEM141	9.44227e-05	0.00571767	1112	4	0	2089	298	7	3705	4505	8731	-7.0497	-7.06431	0.0761485	-92.5783	down
EIF1AX	9.68298e-05	0.00578131	325	0	0	397	107	6	2350	3986	13280	-7.0387	-6.97065	0.0908741	-77.4555	down
MPHOSPH8	9.65298e-05	0.00578131	399	5	0	441	123	5	2269	4547	12662	-7.04006	-7.00772	0.0877761	-80.2047	down
NAA38	9.62072e-05	0.00578131	172	1	0	230	74	4	1334	3838	14798	-7.04152	-7.05675	0.10142	-69.429	down
NME2	9.67474e-05	0.00578131	635	0	0	4010	816	71	2362	3639	8918	-7.03907	-5.16615	0.0683308	-103.015	down
MFSD2A	9.64693e-05	0.00578131	33	163	26	2	1481	15829	0	13	2904	7.04033	6.95818	0.0575306	122.375	up
QKI	9.71813e-05	0.00578608	194	68	0	170	243	5	373	7031	12367	-7.03712	-5.43086	0.0761408	-92.4224	down
SEMA3E	0.000102546	0.00608846	2288	4	0	8908	6455	39	687	2054	16	-7.01358	-5.78959	0.0636271	-110.23	down
CDKN1C	0.000102894	0.00609218	1313	1	0	3149	233	25	4129	3530	8071	-7.01209	-6.29549	0.0708403	-98.9845	down
CKLF	0.00010424	0.0061378	1255	8	0	1452	260	6	4101	4425	8944	-7.00639	-6.96851	0.0760823	-92.0896	down
GUCA1A	0.000103979	0.0061378	1154	2	0	9041	4833	77	1116	4144	84	-7.00749	-5.34232	0.0561634	-124.77	down
LSM5	0.000105915	0.00621924	607	1	0	683	145	8	3384	4806	10817	-6.99938	-6.96377	0.0793665	-88.1907	down
NKAIN2	0.000107907	0.00631879	2634	3	0	8192	4100	34	1503	3937	48	-6.99119	-6.08355	0.0607813	-115.022	down
INTS6	0.000110254	0.00643853	72	0	0	378	72	5	1510	3700	14714	-6.98172	-6.94353	0.0993804	-70.2525	down
NAP1L1	0.000112206	0.00653463	73	0	0	135	26	4	1153	3494	15566	-6.97398	-6.97407	0.106176	-65.6834	down
HIPK2	0.000112872	0.00655548	574	2	0	1051	190	8	3481	4525	10620	-6.97138	-6.95518	0.0791373	-88.0921	down
TYROBP	0.000116421	0.00674325	138	2755	2611	0	674	9232	0	22	5019	6.95771	6.52383	0.0606583	114.703	up
HSPA1A	0.000117341	0.00677814	12	0	0	143	48	3	452	3193	16600	-6.95423	-6.98745	0.119451	-58.2183	down
SPP1	0.000118819	0.00684494	11	1014	1433	0	348	7424	0	10	10211	6.94869	6.86185	0.0744242	93.3661	up
KRT222	0.000119387	0.00685914	2452	4	0	9204	6025	88	767	1875	36	-6.94658	-5.10361	0.0600345	-115.71	down
EPB41L4A-AS1	0.000120345	0.00686837	986	4	0	1847	312	8	3556	4758	8980	-6.94305	-6.95435	0.0753726	-92.1163	down
GNAT1	0.000120271	0.00686837	588	0	0	7655	5927	345	789	4789	358	-6.94332	-3.73048	0.052034	-133.438	down
PCBP2	0.000120515	0.00686837	186	0	0	325	65	6	1863	4148	13858	-6.94242	-6.89992	0.0923747	-75.155	down
ACVR2B	0.000124761	0.0070914	2338	1	0	4167	470	37	3109	3746	6583	-6.92708	-5.92044	0.0679815	-101.896	down
C8orf59	0.000125933	0.00713901	554	0	0	698	125	10	3276	4447	11341	-6.92293	-6.74018	0.0799855	-86.5523	down
HNRNPA0	0.00012721	0.00719225	131	0	0	293	72	6	1716	4259	13974	-6.91845	-6.88562	0.0924813	-74.8092	down
RCVRN	0.000132295	0.00745997	475	1	0	8594	5589	159	914	4580	139	-6.90102	-4.58503	0.0531925	-129.737	down
NUDT3	0.000133442	0.00750477	864	18	0	1343	618	6	1938	7030	8634	-6.89718	-6.50318	0.07133	-96.694	down
YAP1	0.000133914	0.00751149	1786	1	0	2172	234	18	4165	3763	8312	-6.89561	-6.4673	0.0732162	-94.1814	down
TMA7	0.000136464	0.00758967	62	0	0	75	20	3	683	2704	16904	-6.8872	-6.89888	0.123107	-55.9448	down
YBX1P2	0.00013656	0.00758967	3792	5	0	7991	5670	30	1150	1796	17	-6.88689	-6.04362	0.0667353	-103.197	down
ACOT7	0.000136732	0.00758967	434	1062	4308	0	211	9585	0	18	4833	6.88632	6.72403	0.0595469	115.645	up
ARHGAP4	0.000136529	0.00758967	351	613	397	107	1101	14920	0	12	2950	6.88699	5.25686	0.0512745	134.316	up
YWHAG	0.000137203	0.00759607	1295	3	0	1672	193	10	4270	3756	9252	-6.88479	-6.83588	0.0761797	-90.3757	down
FAM98B	0.000137843	0.00759964	2671	2	0	3200	274	19	4000	3966	6319	-6.88271	-6.50538	0.0700393	-98.2693	down
PPP3CA	0.000138337	0.00759964	433	1	0	1120	159	10	3448	3962	11318	-6.88112	-6.75572	0.0802354	-85.7616	down
IGKV1-5	0.000138212	0.00759964	122	8093	9	1	10816	56	0	1344	10	6.88152	1.80865	0.0555656	123.845	up
PTMAP2	0.00013937	0.0076367	938	1	0	5956	881	125	2451	3296	6803	-6.8778	-4.83461	0.0606991	-113.31	down
CDC26	0.000139964	0.00764538	673	1	0	1137	194	11	3844	4027	10564	-6.8759	-6.7301	0.0778426	-88.3308	down
C5AR1	0.000140246	0.00764538	406	3892	3870	1	761	10096	0	27	1398	6.875	6.52783	0.0548657	125.306	up
MEIS2	0.000140822	0.00765721	1217	1	0	8106	4565	199	1836	4339	188	-6.87317	-4.4711	0.0530709	-129.509	down
DHX36	0.000141617	0.00766131	464	0	0	941	178	11	2848	3885	12124	-6.87065	-6.5813	0.0833746	-82.407	down
ATP6V1C2	0.000141337	0.00766131	336	8013	772	0	5673	4374	0	582	701	6.87154	3.20807	0.0499571	137.549	up
ATP1A2	0.00014364	0.00769037	239	0	0	6703	10027	757	106	2378	241	-6.86431	-2.51992	0.055879	-122.843	down
DNASE1L3	0.000143214	0.00769037	134	0	0	6294	2026	504	1243	3192	7058	-6.86564	-3.23697	0.0561046	-122.372	down
PURA	0.000143143	0.00769037	462	0	0	1695	241	21	3363	3714	10955	-6.86586	-6.16474	0.0766481	-89.5764	down
USP53	0.000143958	0.00769037	289	0	0	1693	303	17	2848	5096	10205	-6.86332	-6.39866	0.0739795	-92.7733	down
PTPRC	0.000143866	0.00769037	190	4024	1822	0	1258	10534	0	33	2590	6.86361	6.23202	0.0554238	123.839	up
CTNND2	0.000146079	0.00775668	4205	5	0	7676	5634	23	1010	1888	10	-6.85678	-6.17367	0.0682604	-100.45	down
MLLT6	0.000146109	0.00775668	871	2	0	1302	263	10	3665	4327	10011	-6.85669	-6.80011	0.0770914	-88.9423	down
TYK2	0.000146291	0.00775668	334	1799	3394	1	334	9676	0	17	4896	6.85613	6.75666	0.0603078	113.686	up
RAP1A	0.000148147	0.00777773	266	2	0	353	89	6	2139	3969	13627	-6.85048	-6.86049	0.0907954	-75.4497	down
SAG	0.000147749	0.00777773	127	0	0	6785	6783	182	866	5559	149	-6.85169	-4.35628	0.0539166	-127.079	down
SREK1IP1	0.00014795	0.00777773	915	1	0	1463	240	13	3865	4052	9902	-6.85108	-6.63392	0.0760586	-90.0764	down
DPEP1	0.000147628	0.00777773	29	5479	3554	0	1052	9026	0	78	1233	6.85206	5.54876	0.0511367	133.995	up
CSNK2B	0.000148758	0.00779059	345	1	0	411	109	7	2265	4394	12919	-6.84864	-6.84273	0.0867741	-78.9249	down
ARAP1	0.000150746	0.00787535	485	1445	3157	3	355	9764	0	14	5228	6.84269	6.84487	0.0614069	111.432	up
FCGR3B	0.000151267	0.00788328	298	7969	691	0	5775	4390	0	583	745	6.84114	3.18887	0.0498559	137.218	up
NEDD8	0.000154357	0.00799949	141	1	0	191	65	5	1136	3974	14938	-6.83206	-6.84458	0.0992886	-68.8101	down
RERGL	0.000154623	0.00799949	2089	3	0	8286	7093	130	698	2117	35	-6.83129	-4.62354	0.0595174	-114.778	down
LSP1	0.000154586	0.00799949	238	3691	2225	0	942	10699	0	33	2623	6.8314	6.24965	0.0551302	123.914	up
PPP6R1	0.000156322	0.00806779	774	3105	4892	5	409	9888	0	18	1360	6.82638	6.80624	0.0556183	122.736	up
TBCD	0.000157128	0.0080898	298	665	3190	1	142	6299	0	11	9845	6.82407	6.78995	0.0721881	94.5317	up
LITAF	0.000160653	0.00825136	86	94	18	104	644	12631	0	12	6862	6.81409	4.77162	0.0548238	124.291	up
HIST1H4C	0.000162613	0.00827232	174	59	0	188	502	8	214	8639	10667	-6.80862	-5.40205	0.068145	-99.9137	down
LINC00116	0.000161852	0.00827232	659	3	0	977	281	9	2818	5536	10168	-6.81074	-6.82001	0.076149	-89.4396	down
UPF2	0.000162581	0.00827232	651	0	0	713	143	12	3542	4218	11172	-6.80871	-6.58147	0.0783061	-86.9499	down
PARVG	0.000161856	0.00827232	525	5112	3445	1	879	9238	0	38	1213	6.81072	6.21357	0.0536579	126.929	up
AIPL1	0.000166377	0.00838597	1086	2	0	8403	5583	84	836	4360	97	-6.79831	-5.16478	0.0557019	-122.048	down
FAM215B	0.000166491	0.00838597	5172	9	0	5963	3756	5	1984	3547	15	-6.798	-6.81693	0.0693785	-97.9842	down
TIMP2	0.000166814	0.00838597	629	1	0	2010	335	16	3416	4367	9677	-6.79712	-6.48705	0.0738468	-92.0435	down
FCER1G	0.000165407	0.00838597	238	3160	2359	0	860	11010	0	30	2794	6.80094	6.33321	0.0554309	122.692	up
LRRC25	0.000166717	0.00838597	405	5415	3243	1	993	9148	0	41	1205	6.79739	6.14081	0.0532845	127.568	up
LRRC8A	0.000168069	0.00842918	162	360	2073	3	80	4747	0	7	13019	6.79374	6.80024	0.0852953	79.6496	up
C16orf52	0.000169227	0.00844551	2865	4	0	3181	197	15	4351	4140	5698	-6.79064	-6.66239	0.0687619	-98.7559	down
PRPF19	0.000169851	0.00844551	975	2	0	2121	404	13	3345	4502	9089	-6.78898	-6.646	0.0739895	-91.756	down
TCEAL9	0.000169465	0.00844551	160	0	0	230	66	6	1755	3479	14755	-6.79001	-6.75073	0.0971745	-69.8744	down
SNX32	0.00016998	0.00844551	207	7812	791	0	5782	4597	0	547	715	6.78864	3.26962	0.0496912	136.617	up
RS1	0.000170702	0.00846152	4830	7	0	7457	5394	8	985	1768	2	-6.78672	-6.66125	0.0714484	-94.9878	down
PLAU	0.000171096	0.00846152	239	3938	2514	1	905	10369	0	26	2459	6.78568	6.47746	0.0556301	121.979	up
PLSCR4	0.000172	0.00848653	357	0	0	1939	598	18	1982	6774	8783	-6.7833	-6.40747	0.0694454	-97.6782	down
NPHP3	0.000172753	0.00850399	2417	1	0	3678	419	46	3235	3258	7397	-6.78132	-5.66322	0.0688159	-98.5429	down
LGALS3BP	0.000176009	0.00864433	84	406	1897	0	74	5436	0	9	12545	6.77288	6.71769	0.0816058	82.9951	up
NACA	0.00017674	0.00866028	26	0	0	27	12	1	238	1086	19061	-6.771	-6.80047	0.194107	-34.8828	down
RGS2	0.00018238	0.00891614	76	1043	839	0	790	11584	0	16	6103	6.75676	6.70897	0.0615191	109.832	up
IGKV3D-20	0.00018395	0.00897231	234	8863	23	2	9913	113	0	1289	14	6.75288	1.95737	0.0528851	127.69	up
NAGA	0.000184946	0.00900029	369	886	3672	1	179	9634	0	17	5693	6.75042	6.70451	0.0603056	111.937	up
IGLV1-44	0.000187083	0.00908356	304	8789	24	2	9924	112	0	1280	16	6.74521	1.95691	0.053054	127.139	up
IGLV1-47	0.000188472	0.00913018	95	8976	9	2	9889	138	0	1315	27	6.74185	1.94118	0.0523718	128.731	up
VANGL2	0.000190241	0.00919499	2734	3	0	7868	6588	152	913	2142	51	-6.7376	-4.49812	0.0592832	-113.651	down
PIN4	0.000191071	0.0092142	824	1	0	978	187	12	3614	4156	10679	-6.73562	-6.60511	0.0773266	-87.1061	down
UBL5	0.000192534	0.0092638	77	0	0	115	45	4	673	3012	16525	-6.73215	-6.74193	0.115395	-58.3399	down
ADRA2C	0.000195092	0.0092959	2990	7	0	8857	5865	27	885	1807	13	-6.72614	-6.05422	0.0638539	-105.336	down
EEF1B2	0.000195382	0.0092959	63	1	0	75	35	4	468	3353	16452	-6.72546	-6.72984	0.113309	-59.3551	down
EIF2S2	0.000194133	0.0092959	75	1	0	306	110	5	1125	3417	15412	-6.72838	-6.74586	0.103296	-65.1367	down
PFDN5	0.000194931	0.0092959	40	0	0	62	17	3	513	2382	17434	-6.72652	-6.74053	0.130304	-51.6217	down
IGHV3-11	0.000194348	0.0092959	222	8805	13	2	10088	53	0	1259	9	6.72788	1.96031	0.05312	126.654	up
MIR222HG	0.00019693	0.00933613	3021	2	0	5245	723	37	3369	6410	1644	-6.72187	-6.10844	0.0578799	-116.135	down
OIP5-AS1	0.000197103	0.00933613	1343	1	0	2600	251	30	3889	3431	8906	-6.72147	-6.00819	0.0709147	-94.7824	down
COL5A2	0.000199975	0.00945114	466	1238	4343	1	227	9570	0	20	4586	6.71487	6.62382	0.0582349	115.307	up
SNRPB2	0.000202348	0.00954212	358	0	0	511	108	10	2619	4047	12798	-6.70949	-6.56727	0.0840796	-79.7993	down
COX8A	0.000204125	0.00958488	162	0	0	213	73	6	1144	3822	15031	-6.7055	-6.68928	0.0987155	-67.9275	down
NOVA2	0.000204332	0.00958488	1402	8	0	1587	256	9	4074	4291	8824	-6.70504	-6.70702	0.0735036	-91.2205	down
KCNQ1	0.000204603	0.00958488	658	2719	5000	5	420	10178	0	21	1450	6.70443	6.67757	0.0544996	123.018	up
MAPK3	0.000205796	0.0096196	423	0	0	1625	250	25	3396	3862	10870	-6.70178	-5.99602	0.0742887	-90.2125	down
ERF	0.000206894	0.00964976	1244	2	0	2161	255	18	4075	3596	9100	-6.69934	-6.41084	0.0729241	-91.8674	down
CKB	0.000209796	0.00976374	254	0	0	4347	1431	94	1568	4527	8230	-6.69297	-4.83586	0.0629456	-106.33	down
CMTM8	0.000212799	0.00983345	643	2	0	1697	254	14	3634	4193	10014	-6.68647	-6.54342	0.074385	-89.89	down
KRT10	0.000212788	0.00983345	194	2	0	373	99	7	1610	4406	13760	-6.68649	-6.69814	0.0893325	-74.8495	down
IGHV3-43	0.000212317	0.00983345	140	8946	7	2	9988	48	0	1311	9	6.68751	1.92979	0.0523285	127.799	up
SLCO2B1	0.000213139	0.00983345	25	118	131	0	179	5932	0	7	14059	6.68574	6.71414	0.0893303	74.8429	up
LUC7L3	0.000214524	0.00987137	418	1	0	499	132	9	2673	4056	12663	-6.68277	-6.64666	0.0840351	-79.5236	down
YY1	0.000214887	0.00987137	471	3	0	487	138	9	2868	4564	11911	-6.682	-6.68737	0.0803144	-83.198	down
RASAL3	0.000219195	0.0100476	732	2755	4905	2	524	10170	0	27	1336	6.6729	6.50522	0.0538487	123.919	up
NDUFA2	0.000220224	0.0100731	237	1	0	275	105	7	1601	4137	14088	-6.67075	-6.67407	0.0914781	-72.9218	down
PRR29	0.000221376	0.0101041	239	6681	1866	0	2475	7861	0	160	1169	6.66836	4.7172	0.04936	135.096	up
COX16	0.000221957	0.010109	1591	1	0	2736	280	35	3841	3481	8486	-6.66715	-5.87646	0.069534	-95.8833	down
DYNLL2	0.000223541	0.0101279	1287	2	0	3744	688	22	2524	5616	6568	-6.66389	-6.32193	0.0656445	-101.515	down
FLT3LG	0.000222911	0.0101279	5711	27	0	4937	1219	4	2051	6404	98	-6.66519	-6.21902	0.0610045	-109.257	down
COL4A1	0.000223798	0.0101279	7	195	1233	0	45	3504	0	6	15461	6.66336	6.64191	0.100506	66.2984	up
RYBP	0.000225315	0.010175	951	0	0	3556	675	129	2422	3237	9481	-6.66026	-4.50835	0.0660313	-100.865	down
PTAFR	0.000226109	0.0101893	502	4578	3601	2	833	9618	0	33	1284	6.65864	6.31913	0.0534236	124.639	up
CAPG	0.000227978	0.0102518	240	2569	1293	4	1496	12008	0	17	2824	6.65486	6.66991	0.0566307	117.513	up
JAML	0.000228578	0.0102571	239	6040	2027	0	2164	8592	0	112	1277	6.65365	5.07807	0.0502142	132.505	up
C11orf96	0.000230608	0.0103141	106	0	0	4102	1605	79	1543	4751	8265	-6.64958	-4.99073	0.0634948	-104.726	down
CORO1C	0.000230816	0.0103141	230	765	3456	0	143	4581	0	15	11261	6.64917	6.40088	0.0750777	88.5638	up
MZT2B	0.000231612	0.0103227	194	0	0	426	144	8	1520	3995	14164	-6.64758	-6.57164	0.0919386	-72.3046	down
PRPF4B	0.000231976	0.0103227	393	1	0	779	207	10	2492	4168	12401	-6.64686	-6.58181	0.0830091	-80.0739	down
ANGPTL2	0.000233629	0.0103746	232	2600	2703	0	617	9364	0	32	4903	6.64359	6.15972	0.0576803	115.18	up
PCDH11X	0.000235184	0.0104219	4414	7	0	7590	5410	22	1180	1820	8	-6.64054	-6.15775	0.0672154	-98.7948	down
PFDN2	0.000236608	0.0104547	275	0	0	437	143	9	2020	3854	13713	-6.63776	-6.52953	0.088897	-74.6679	down
ESM1	0.000236905	0.0104547	376	5881	2822	1	1245	8826	0	58	1242	6.63718	5.78699	0.0516737	128.444	up
DAZAP1	0.000238537	0.0104618	1091	4	0	1354	286	11	3493	4355	9857	-6.63401	-6.62693	0.0754827	-87.8879	down
MRPL33	0.000237663	0.0104618	130	0	0	266	93	6	1049	3452	15455	-6.6357	-6.60986	0.102303	-64.8632	down
MZB1	0.000238052	0.0104618	225	8186	272	1	8853	1509	0	1140	265	6.63495	2.24785	0.0512417	129.483	up
ATG9B	0.000239936	0.0105015	331	6717	1685	0	2769	7633	0	176	1140	6.63132	4.59529	0.0492577	134.625	up
C12orf57	0.000241401	0.0105345	71	0	0	152	50	5	841	3128	16204	-6.62851	-6.62535	0.109417	-60.5804	down
COX7B	0.000241873	0.0105345	170	0	0	285	101	7	1183	3957	14748	-6.62761	-6.59567	0.0956532	-69.2879	down
DDX18	0.000242173	0.0105345	296	1	0	339	118	7	1872	3429	14389	-6.62703	-6.61871	0.0942987	-70.2771	down
NABP2	0.000248531	0.0107891	1866	2	0	3017	410	26	3453	3632	8045	-6.61507	-6.11797	0.0703455	-94.0367	down
BMPR2	0.000252347	0.0109325	112	2	0	160	89	5	651	3579	15853	-6.60802	-6.6043	0.105605	-62.5727	down
SYF2	0.000254796	0.0110162	207	2	0	301	83	7	1902	3547	14402	-6.60355	-6.61086	0.0929525	-71.0422	down
CPVL	0.000255804	0.0110374	234	3442	1573	1	1346	11112	0	27	2716	6.60172	6.37401	0.0551281	119.752	up
DDT	0.000258281	0.0111203	845	6	0	1039	278	10	3152	4764	10357	-6.59726	-6.60487	0.0757225	-87.1242	down
NOMO2	0.000258769	0.0111203	1051	2462	5567	9	440	9612	0	21	1289	6.59638	6.59975	0.0541388	121.842	up
FN1	0.000259903	0.0111465	10	66	40	0	138	4792	0	6	15399	6.59436	6.6246	0.0988593	66.7045	up
RGCC	0.000264207	0.0113084	26	5	1	46	250	7313	0	9	12801	6.58674	4.89799	0.0714952	92.1283	up
RASSF5	0.000267921	0.0114444	461	6060	2576	1	1417	8568	0	66	1302	6.58026	5.64052	0.0513243	128.209	up
MAPK11	0.000271047	0.0115547	1651	2	0	3202	359	33	3581	3432	8191	-6.57487	-5.93829	0.0688857	-95.4461	down
H3F3A	0.000271602	0.0115553	35	0	0	37	17	2	320	1470	18570	-6.57392	-6.59432	0.162346	-40.4933	down
CFD	0.000274249	0.0116447	389	5650	2521	1	1600	8992	0	57	1241	6.56941	5.76962	0.0517613	126.917	up
CLEC2B	0.000275401	0.0116703	166	3	0	338	167	8	1093	5179	13497	-6.56746	-6.56804	0.0859972	-76.3683	down
ENY2	0.00027943	0.0117942	162	0	0	251	61	8	1819	3468	14682	-6.5607	-6.49913	0.0934694	-70.1909	down
MTND1P23	0.000279143	0.0117942	2122	6	0	5073	1882	18	1677	8808	865	-6.56118	-6.53707	0.0569087	-115.293	down
CXCL12	0.00028172	0.0118439	80	0	0	1644	461	21	2028	5538	10679	-6.5569	-6.11935	0.0723379	-90.6426	down
SLC38A10	0.000281398	0.0118439	172	552	2480	0	106	4128	0	12	13001	6.55743	6.39141	0.0823937	79.5866	up
RARRES3	0.000283295	0.0118867	599	7	0	970	363	10	2295	5706	10501	-6.5543	-6.54315	0.074817	-87.6045	down
HSPA1B	0.000284003	0.011893	190	4	0	449	279	8	1000	5366	13155	-6.55314	-6.53622	0.0846723	-77.3941	down
IER3	0.000286815	0.0119399	113	0	0	282	92	7	1326	3264	15367	-6.54854	-6.49493	0.0999086	-65.5453	down
RAB30-AS1	0.00028748	0.0119399	2469	3	0	2868	297	24	3883	3402	7505	-6.54746	-6.19082	0.0701369	-93.3526	down
RTF1	0.000287923	0.0119399	353	5	0	422	154	8	2066	4128	13315	-6.54675	-6.54447	0.0862099	-75.9396	down
APLN	0.000287163	0.0119399	108	4909	3063	0	1507	9479	0	89	1296	6.54798	5.35807	0.0499256	131.155	up
CD83	0.000286459	0.0119399	160	2260	3128	0	437	9286	0	34	5146	6.54912	6.10127	0.0570057	114.885	up
KLF2	0.000289667	0.0119546	51	2	0	91	73	5	222	3765	16242	-6.54393	-6.50133	0.107595	-60.8199	down
SLC9A3R2	0.000289961	0.0119546	28	1	0	81	226	5	37	3959	16114	-6.54345	-6.48916	0.107008	-61.1493	down
NCF1	0.000288965	0.0119546	277	6274	2408	1	1471	8728	0	72	1220	6.54506	5.56135	0.0505015	129.601	up
COX7A2	0.000290888	0.0119697	70	0	0	99	40	5	595	3137	16505	-6.54196	-6.5487	0.111713	-58.5603	down
PILRA	0.000293341	0.0120473	418	5177	3053	2	1158	9273	0	42	1328	6.53804	6.07234	0.0524013	124.769	up
CDK5RAP3	0.000295659	0.0121192	552	1613	3221	5	386	11756	0	22	2896	6.53437	6.5373	0.0546708	119.522	up
IGFBP3	0.000296499	0.0121303	11	5	0	39	1081	8271	0	11	11033	6.53304	5.0992	0.0678602	96.2721	up
FZD8	0.000301441	0.0123089	3005	1	0	7010	3877	354	2073	3755	376	-6.52531	-3.82902	0.0520483	-125.37	down
AFDN	0.000304425	0.0124069	726	17	0	759	277	9	2650	5137	10876	-6.5207	-6.3664	0.0752745	-86.6257	down
AC098614.1	0.000318087	0.012939	4889	13	0	6578	3989	6	1824	3145	7	-6.50012	-6.51263	0.0661668	-98.2385	down
QPCT	0.000319964	0.0129905	326	600	606	55	770	15155	0	20	2919	6.49736	5.78942	0.0509505	127.523	up
GAA	0.000326561	0.0132332	252	1340	2611	0	301	4912	0	22	11013	6.48777	6.04917	0.0729954	88.8791	up
MBD6	0.000335577	0.0135727	2301	4	0	2706	254	23	4296	3542	7325	-6.47495	-6.23203	0.0685759	-94.4202	down
ADGRE5	0.000339726	0.0136886	198	3487	1573	0	1212	11103	0	46	2832	6.46916	5.88	0.0526619	122.843	up
WFS1	0.000339669	0.0136886	588	2073	3955	5	384	10916	0	25	2505	6.46924	6.45235	0.0538696	120.091	up
POLR2I	0.000340905	0.0137102	357	1	0	465	130	11	2126	4571	12790	-6.46752	-6.43795	0.0817961	-79.0688	down
PALD1	0.000342783	0.0137597	164	1291	2620	2	382	10305	0	22	5665	6.46493	6.43358	0.0582412	111.003	up
JUND	0.000348852	0.0139508	42	30	0	52	369	6	19	4559	15374	-6.45665	-5.00901	0.0896639	-72.0095	down
VCAN	0.000348734	0.0139508	277	2957	1419	2	1470	11645	0	26	2655	6.45681	6.36968	0.0545571	118.35	up
NDUFC1	0.000349634	0.0139559	183	1	0	200	69	8	1388	3879	14723	-6.45559	-6.45711	0.0927723	-69.5853	down
COX6B1	0.000356248	0.0141741	95	1	0	142	77	6	544	3607	15979	-6.44673	-6.45973	0.10437	-61.7681	down
EEF1E1	0.000356432	0.0141741	1461	3	0	2386	326	22	3741	4048	8464	-6.44649	-6.20743	0.0694693	-92.7962	down
GBA	0.000357921	0.0142069	1028	2054	5275	12	382	10359	0	24	1317	6.44452	6.44874	0.0526663	122.365	up
PITX2	0.000359037	0.0142099	4211	9	0	7717	5642	25	1115	1725	7	-6.44305	-5.99241	0.0654679	-98.4153	down
TSPAN15	0.000359331	0.0142099	299	960	2856	1	245	10061	0	23	6006	6.44266	6.38535	0.0584124	110.296	up
OST4	0.000361717	0.0142778	120	3	0	152	71	5	829	2772	16499	-6.43953	-6.42897	0.111737	-57.6311	down
BTF3	0.0003689	0.0144966	34	0	0	39	21	2	228	1329	18798	-6.43021	-6.45847	0.170537	-37.7056	down
LINC00969	0.000369302	0.0144966	629	1	0	2563	430	35	3104	4130	9559	-6.4297	-5.77193	0.0685968	-93.7317	down
SORL1	0.00036908	0.0144966	634	4450	3093	2	1261	9633	0	42	1336	6.42998	6.0433	0.052319	122.9	up
IMPG1	0.00037207	0.0145495	2124	5	0	8226	7045	145	698	2160	48	-6.42616	-4.49453	0.0569044	-112.929	down
TAP2	0.000372791	0.0145495	1450	7	0	1756	272	14	4078	4008	8866	-6.42524	-6.42201	0.071232	-90.2015	down
TIAL1	0.000372267	0.0145495	1063	4	0	1464	246	15	3786	3616	10257	-6.4259	-6.36307	0.0746024	-86.1354	down
USP51	0.00037338	0.0145495	4058	6	0	4276	517	22	2826	6931	1815	-6.42449	-6.34453	0.0593845	-108.185	down
POLR2K	0.000374524	0.0145537	458	4	0	478	157	11	2250	4843	12250	-6.42304	-6.43	0.0792155	-81.0831	down
ITGA5	0.000374852	0.0145537	20	120	559	0	33	3948	0	7	15764	6.42262	6.42687	0.0998911	64.2963	up
SERPINE1	0.000377671	0.0146365	122	2335	2050	0	1080	12117	0	38	2709	6.41907	6.08303	0.0526691	121.875	up
DDX17	0.000382926	0.0148132	257	1	0	620	174	11	1999	3940	13449	-6.4125	-6.3576	0.0853351	-75.145	down
AC004057.1	0.000385078	0.0148695	2521	3	0	5428	679	57	2623	4480	4660	-6.40984	-5.55056	0.059409	-107.893	down
PABPN1	0.000391276	0.0150814	1607	6	0	1801	258	15	4064	3565	9135	-6.40225	-6.37228	0.0724942	-88.3139	down
NSUN6	0.000393866	0.0151539	417	1	0	2510	422	37	2948	3635	10481	-6.39911	-5.66456	0.0705493	-90.704	down
ASS1	0.000394626	0.0151558	169	87	0	137	558	12	98	8552	10838	-6.39819	-4.78406	0.0638154	-100.261	down
ZNF528-AS1	0.000398672	0.0152836	2324	1	0	4867	670	179	2658	3430	6322	-6.39333	-4.38699	0.0584474	-109.386	down
C1orf132	0.00040064	0.015304	3120	3	0	3741	379	41	3334	3517	6316	-6.39099	-5.75131	0.065813	-97.1082	down
PLA2G15	0.000400152	0.015304	846	3159	4333	9	587	10169	0	26	1322	6.39157	6.38687	0.0526907	121.303	up
TCIRG1	0.000404499	0.0154238	82	655	2095	0	123	3746	0	14	13736	6.38642	6.15497	0.0844975	75.5811	up
TCEAL3	0.000406119	0.0154579	830	4	0	1406	424	14	2702	4885	10186	-6.38451	-6.37063	0.0736675	-86.6665	down
IGLV1-51	0.000409877	0.0155721	296	8672	103	3	9513	560	0	1233	71	6.38011	2.0734	0.0503005	126.84	up
NPL	0.000410579	0.0155721	630	4528	3402	5	1019	9511	0	33	1323	6.3793	6.23156	0.0525227	121.458	up
ALOX5AP	0.000413029	0.0156371	423	4573	3297	3	1138	9648	0	41	1328	6.37646	6.07347	0.0517655	123.18	up
PTPN6	0.000418792	0.0158272	218	3198	1583	0	1318	11276	0	48	2810	6.36984	5.82887	0.0522191	121.983	up
ELAVL3	0.000429117	0.0161887	4902	12	0	7338	5319	9	1100	1766	5	-6.35819	-6.31556	0.0678089	-93.7663	down
SLC29A1	0.000433675	0.0163318	357	854	1442	14	497	10957	0	19	6311	6.35313	6.26343	0.0585639	108.482	up
MT1X	0.000444088	0.0166944	797	3	0	2409	1053	18	1771	6041	8359	-6.34175	-6.26312	0.0683165	-92.829	down
HCLS1	0.000450878	0.0169198	169	1083	2436	0	278	4196	0	22	12267	6.33447	5.91149	0.0764835	82.8214	up
GRINA	0.000455029	0.0170456	910	25	0	897	343	10	2747	4879	10640	-6.33007	-6.09658	0.0732037	-86.4719	down
MRPL23	0.000460155	0.0172074	699	6	0	1480	528	14	2646	5153	9925	-6.32468	-6.33238	0.0720083	-87.8327	down
AUTS2	0.00046286	0.0172234	587	1	0	3767	658	76	2470	3919	8973	-6.32186	-5.08	0.0635037	-99.551	down
C1RL	0.000462019	0.0172234	2166	2	0	3347	479	50	3120	3507	7780	-6.32274	-5.50188	0.0662454	-95.4442	down
NDUFB2	0.000463007	0.0172234	204	3	0	226	121	8	945	3927	15017	-6.32171	-6.32335	0.0944165	-66.9556	down
PTPN12	0.000466338	0.0173171	598	16	0	705	237	11	2287	5165	11432	-6.31826	-6.20818	0.0749863	-84.2589	down
SMDT1	0.000470373	0.0174186	388	4	0	468	159	11	1912	4468	13041	-6.31411	-6.32178	0.0821091	-76.899	down
IGLV2-14	0.000470705	0.0174186	317	8765	12	3	9932	49	0	1361	12	6.31377	1.87537	0.0502402	125.672	up
TRIM52-AS1	0.000475084	0.0175501	1739	4	0	2729	300	27	3793	3887	7972	-6.30931	-6.04319	0.0672965	-93.7539	down
SMAP2	0.00048387	0.0178437	279	2746	2330	0	734	9036	0	50	5276	6.30047	5.68017	0.0553391	113.852	up
ATP5J	0.000485085	0.0178577	86	0	0	139	42	7	921	2903	16353	-6.29926	-6.27826	0.106299	-59.2598	down
SLC5A10	0.000488323	0.0179459	630	8378	109	3	9351	663	0	1200	117	6.29605	2.08063	0.0503465	125.054	up
C19orf53	0.00049127	0.0180231	231	11	0	213	138	8	907	4136	14807	-6.29314	-6.16421	0.091584	-68.7145	down
C4orf48	0.000502191	0.0183921	1301	43	0	1333	542	9	2464	5519	9240	-6.28251	-5.74416	0.068371	-91.8886	down
SNRPN	0.000506796	0.0185289	505	0	0	559	160	17	2592	4042	12576	-6.2781	-6.06394	0.078695	-79.7776	down
NDUFS6	0.000509571	0.0185985	242	6	0	238	143	8	988	3835	14991	-6.27545	-6.23811	0.0939458	-66.7987	down
UNC93B1	0.000513461	0.0187084	251	1692	1624	4	678	10684	0	24	5494	6.27177	6.27334	0.0571781	109.688	up
THAP5	0.000519014	0.0188785	1959	18	0	2136	361	12	3388	5009	7568	-6.26656	-6.19967	0.0670928	-93.4013	down
SLC35E4	0.000520687	0.0189071	1050	3460	4318	8	603	9713	0	32	1267	6.265	6.22309	0.0519565	120.581	up
MRPL12	0.000524179	0.0189483	1489	19	0	1692	355	12	3534	4787	8563	-6.26175	-6.17896	0.0684417	-91.4903	down
POMP	0.000524489	0.0189483	30	0	0	37	19	2	193	1122	19048	-6.26147	-6.29261	0.181069	-34.5806	down
RASSF2	0.000523801	0.0189483	399	4013	3807	4	853	9971	0	42	1362	6.2621	6.05268	0.0508691	123.102	up
TMEM127	0.000526352	0.0189834	328	682	2717	0	185	4664	0	20	11855	6.25975	6.01975	0.0741088	84.4669	up
RN7SL832P	0.000528726	0.0190368	4243	10	0	4159	491	19	2866	5598	3065	-6.25756	-6.24568	0.0616161	-101.557	down
NDUFB4	0.000562425	0.020216	140	3	0	171	78	7	818	3106	16128	-6.2275	-6.2267	0.103831	-59.9773	down
DUSP26	0.000570829	0.0204491	512	0	0	7330	5691	1128	595	4162	1033	-6.22027	-2.43722	0.0454909	-136.736	down
TCEAL2	0.000570121	0.0204491	1280	1	0	7472	4234	673	2081	4056	654	-6.22087	-3.22054	0.046722	-133.147	down
MS4A7	0.000571925	0.020454	703	5298	2489	2	1605	8979	0	66	1309	6.21933	5.58623	0.0502747	123.707	up
MFSD12	0.000576047	0.0205669	530	2206	3203	5	427	9402	0	29	4649	6.21582	6.17755	0.0556389	111.717	up
LSM2	0.000577105	0.0205702	676	6	0	676	197	14	2761	4429	11692	-6.21493	-6.22067	0.0759326	-81.848	down
LMO2	0.000580183	0.020611	31	0	0	77	34	4	256	1963	18086	-6.21233	-6.23609	0.138055	-44.9989	down
MYD88	0.000579308	0.020611	217	984	2434	0	240	4394	0	24	12158	6.21307	5.82867	0.0746417	83.2385	up
TM4SF1	0.000582496	0.0206587	9	3	0	12	8	0	21	285	20113	-6.21039	-5.1531	0.342043	-18.1567	down
TNFSF10	0.000587531	0.0208027	48	1	0	53	35	5	250	2529	17530	-6.20618	-6.20993	0.123384	-50.2999	down
XIAP	0.000595996	0.0210674	1065	7	0	1950	344	18	3386	4331	9350	-6.19918	-6.17884	0.0696239	-89.0381	down
SMAP1	0.000599311	0.0211224	1241	7	0	1365	282	16	3608	3626	10306	-6.19646	-6.1873	0.0734825	-84.3258	down
FGR	0.000599532	0.0211224	263	1037	774	25	897	11292	0	20	6143	6.19628	5.9042	0.0565208	109.628	up
ESF1	0.000603736	0.0212354	974	3	0	1363	285	21	3475	3731	10599	-6.19286	-6.04703	0.072833	-85.0282	down
EIF1B	0.000608422	0.0213649	325	1	0	439	152	12	1943	3252	14327	-6.18907	-6.12892	0.0887512	-69.7351	down
LEPR	0.000613132	0.0214949	347	120	0	431	1010	12	240	8009	10282	-6.18529	-4.48353	0.0619404	-99.8587	down
CDO1	0.00061609	0.0215632	2392	1	0	6406	4623	389	2041	4228	371	-6.18293	-3.68101	0.0501047	-123.4	down
SMPD4	0.00063136	0.0220614	1050	2495	4935	7	545	10049	0	37	1333	6.17091	6.12091	0.0509412	121.138	up
GIMAP7	0.000633562	0.022066	53	6	0	61	95	9	138	4586	15503	-6.1692	-6.0301	0.0930923	-66.2697	down
MOB4	0.000633365	0.022066	964	12	0	1021	265	14	3059	4501	10615	-6.16935	-6.15756	0.0726853	-84.8775	down
CCDC71	0.000637756	0.0221758	4172	8	0	4359	586	25	2582	5061	3658	-6.16595	-6.05868	0.0618726	-99.6557	down
BDKRB2	0.000646489	0.0224428	781	2497	3459	8	582	10550	0	32	2542	6.15926	6.14848	0.0523665	117.618	up
WTIP	0.00064872	0.0224837	1200	1	0	6195	1436	426	1399	3537	6257	-6.15757	-3.4384	0.0520111	-118.389	down
ZNF385D	0.000651145	0.0225311	284	1	0	4245	1647	63	1149	5908	7154	-6.15573	-5.2357	0.0588569	-104.588	down
IHH	0.000656517	0.0226435	4664	10	0	7357	5591	44	923	1847	15	-6.15168	-5.46721	0.0627758	-97.9945	down
PARP10	0.00065597	0.0226435	330	1754	2515	5	467	10193	0	29	5158	6.15209	6.13965	0.0555104	110.828	up
CPLX4	0.00066038	0.0227399	3959	10	0	7048	4268	32	1534	3569	31	-6.14879	-5.8332	0.0595413	-103.269	down
CAMTA1	0.000662853	0.0227797	259	1	0	307	139	11	1405	3571	14758	-6.14695	-6.12822	0.0907567	-67.73	down
NCF4	0.000663674	0.0227797	468	6068	2247	2	1706	8603	0	91	1266	6.14634	5.28763	0.0485656	126.558	up
ARNT2	0.000673141	0.022929	785	110	0	1103	1562	11	684	8116	8080	-6.13935	-4.73939	0.0595512	-103.094	down
CCDC71L	0.000672908	0.022929	1112	2	0	4560	1041	123	2013	3172	8428	-6.13952	-4.60022	0.0613233	-100.117	down
CYP1B1	0.000672414	0.022929	55	17	0	58	127	6	79	3235	16874	-6.13988	-5.41929	0.105739	-58.0664	down
RNF11	0.000673403	0.022929	667	48	0	587	371	13	1825	6075	10865	-6.13915	-5.68297	0.0693364	-88.5416	down
FOLH1	0.000669613	0.022929	535	4234	3165	3	1217	9829	0	53	1415	6.14194	5.80735	0.0502166	122.309	up
CCL14	0.000676775	0.022985	927	1	0	8091	4189	994	1456	3738	1055	-6.13669	-2.76272	0.0447577	-137.109	down
MMP9	0.000677203	0.022985	293	7642	1146	1	3779	6274	0	306	1010	6.13638	3.97586	0.0460314	133.309	up
PDE6A	0.000693154	0.023489	1169	3	0	7918	5343	215	1044	4541	218	-6.12487	-4.24353	0.0495264	-123.669	down
IFNG	0.000696439	0.0235255	4823	14	0	7361	5580	15	947	1700	11	-6.12253	-5.9968	0.0655642	-93.3822	down
BRAT1	0.000696152	0.0235255	433	1084	2896	1	298	9646	0	33	6060	6.12273	6.0201	0.0562175	108.912	up
C9orf16	0.000700841	0.0235994	254	5	0	556	246	13	1256	5101	13020	-6.11941	-6.1231	0.0794447	-77.0273	down
HK3	0.000699776	0.0235994	426	6448	2242	3	1725	8302	0	85	1220	6.12016	5.3551	0.0486024	125.923	up
MRC1	0.000703188	0.0236411	1257	3515	4048	13	712	9607	0	32	1267	6.11776	6.11566	0.0514612	118.881	up
RDX	0.000704427	0.0236455	66	0	0	123	54	6	456	2350	17396	-6.11688	-6.11573	0.120709	-50.6746	down
GTF2H5	0.000708464	0.0237436	781	4	0	1100	336	19	2574	5208	10429	-6.11405	-6.08969	0.0707739	-86.3885	down
PLCB2	0.00071058	0.0237771	657	5973	2376	4	1550	8566	0	64	1261	6.11258	5.60569	0.0496693	123.066	up
NSRP1	0.000713234	0.0238285	499	1	0	641	218	17	2077	4350	12648	-6.11073	-6.02073	0.0783526	-77.9901	down
NFIB	0.000735132	0.0245217	245	5	0	367	131	11	1459	3793	14440	-6.09572	-6.09904	0.0876496	-69.5465	down
BOD1	0.000737906	0.0245757	948	4	0	1698	309	24	3324	4070	10074	-6.09385	-5.95762	0.0699586	-87.1065	down
COLEC12	0.000745755	0.0247984	569	4496	2997	5	1271	9698	0	48	1367	6.08859	5.86854	0.0502804	121.093	up
COL3A1	0.000750135	0.0249052	52	677	948	1	571	11780	0	30	6392	6.08568	6.07459	0.056022	108.63	up
UXT	0.000759943	0.0251916	450	9	0	474	169	14	2077	4586	12672	-6.07921	-6.07046	0.0775644	-78.3764	down
MCAM	0.000761883	0.0252167	26	106	281	1	64	3050	0	7	16916	6.07794	6.08967	0.110327	55.0903	up
PHYHD1	0.000766031	0.0253147	3129	15	0	4515	839	21	2005	7535	2392	-6.07524	-6.08481	0.0563162	-107.877	down
TPT1P9	0.000768092	0.0253252	1774	3	0	7625	4096	376	2225	3981	371	-6.0739	-3.84211	0.0479449	-126.685	down
CTSB	0.000768727	0.0253252	5	34	563	0	3	1341	0	4	18501	6.07349	6.07027	0.14625	41.5281	up
PBX2	0.000770034	0.0253291	2056	10	0	2747	439	21	3515	3971	7692	-6.07264	-6.04658	0.0667094	-91.0313	down
LARP6	0.000775003	0.0254533	1502	3	0	3291	445	63	3095	3134	8918	-6.06944	-5.24851	0.0651702	-93.1321	down
AFAP1L1	0.000782319	0.0256541	136	297	1620	4	83	3764	0	12	14535	6.06475	6.07055	0.0864678	70.1388	up
LSM6	0.000785414	0.0256765	1088	12	0	1304	315	16	3320	4113	10283	-6.06278	-6.06532	0.0714007	-84.9121	down
TOMM5	0.000784406	0.0256765	1389	8	0	1949	319	21	3676	3679	9410	-6.06342	-6.02455	0.0695303	-87.2055	down
NINJ1	0.000790011	0.0257873	173	1414	2430	0	321	4644	0	39	11430	6.05987	5.45067	0.0691791	87.5968	up
PARL	0.000793227	0.0258527	1073	6	0	1714	412	21	3232	3906	10087	-6.05784	-6.00062	0.070995	-85.3277	down
C2CD4B	0.000798126	0.0259726	355	82	0	743	1129	12	609	7145	10376	-6.05476	-4.90494	0.0645076	-93.8612	down
TRA2A	0.000807929	0.0262515	759	4	0	1055	302	19	2639	4411	11262	-6.04866	-6.0115	0.0734458	-82.3554	down
BIN2	0.000812409	0.0263569	705	6127	2220	4	1706	8342	0	73	1274	6.04589	5.46726	0.0491621	122.979	up
COPG1	0.000815455	0.0264155	182	341	1800	1	121	5857	0	19	12130	6.04402	6.01783	0.0722035	83.7081	up
FJX1	0.000819347	0.0265014	464	3653	1734	2	1273	10683	0	51	2591	6.04164	5.7481	0.0507337	119.085	up
AMPD2	0.0008248	0.0266373	283	2456	2219	3	789	9893	0	38	4770	6.03832	5.92271	0.0541457	111.52	up
MRPS21	0.000827621	0.026688	301	6	0	360	144	12	1541	3869	14218	-6.03661	-6.03664	0.0856463	-70.483	down
PHF5A	0.000833567	0.0267986	1694	6	0	1790	284	24	3665	3450	9538	-6.03302	-5.92963	0.0703387	-85.7709	down
DOCK2	0.000832593	0.0267986	948	4575	3527	13	910	9179	0	36	1263	6.0336	6.00906	0.0506521	119.119	up
SUMO2	0.000835968	0.0268353	60	1	0	78	30	6	508	2204	17564	-6.03158	-6.0415	0.121694	-49.5635	down
METAP2	0.00084084	0.0269511	288	2	0	520	166	14	1789	3568	14104	-6.02866	-5.999	0.0852263	-70.7371	down
LSM7	0.000860929	0.0275536	432	16	0	645	262	14	1784	5021	12277	-6.01681	-5.93248	0.0750936	-80.1241	down
NORAD	0.000862595	0.0275656	364	23	0	396	202	13	1406	4965	13082	-6.01584	-5.82874	0.0775422	-77.5815	down
CX3CR1	0.00086908	0.0277312	897	4696	3261	7	1100	9131	0	49	1310	6.01207	5.82843	0.0501139	119.968	up
PABPC1	0.000870594	0.027738	30	0	0	65	15	4	424	1335	18578	-6.0112	-6.01155	0.150419	-39.9629	down
PGRMC2	0.000879686	0.0279858	1046	4	0	1647	355	26	3253	3651	10469	-6.00597	-5.83799	0.0710672	-84.5112	down
RING1	0.000884964	0.0281118	1711	6	0	1831	266	27	3908	3516	9186	-6.00296	-5.87447	0.0685222	-87.6061	down
ELOC	0.000889206	0.0281626	205	0	0	376	140	15	1544	3302	14869	-6.00055	-5.84993	0.0888036	-67.571	down
FMC1	0.000889043	0.0281626	2057	6	0	2590	373	32	3519	3388	8486	-6.00065	-5.77211	0.0674616	-88.9491	down
DDX21	0.000892983	0.0282032	224	12	0	256	145	10	1226	3426	15152	-5.99842	-5.92066	0.0914687	-65.579	down
HK1	0.000893419	0.0282032	142	245	1241	1	98	3483	0	12	15229	5.99817	5.98285	0.0912706	65.7186	up
IGHJ5	0.000894457	0.0282032	348	8749	8	5	9974	66	0	1294	7	5.99759	1.92123	0.0485411	123.557	up
LARP7	0.000896708	0.0282279	392	3	0	430	141	15	2177	3610	13683	-5.99632	-5.98244	0.0821619	-72.9818	down
IGHV3-48	0.00089789	0.0282279	279	8774	9	5	10012	62	0	1300	10	5.99566	1.91983	0.0484619	123.719	up
EDC4	0.000900704	0.0282747	1232	3515	4243	20	595	9484	0	33	1329	5.99408	5.99829	0.0504602	118.788	up
KIAA0907	0.000917592	0.0287625	1907	6	0	2427	356	31	3545	3721	8458	-5.98471	-5.79643	0.0667483	-89.6608	down
ANGPT2	0.000920146	0.0288002	70	396	249	1	637	7057	0	18	12023	5.98331	5.99902	0.0725891	82.4271	up
CD86	0.000928166	0.0290086	1177	4659	3302	18	1056	8977	0	32	1230	5.97893	5.98325	0.0508288	117.629	up
NCF2	0.00093251	0.0291017	399	6216	1919	2	2300	8274	0	123	1218	5.97657	4.95665	0.0472623	126.455	up
NDUFA1	0.00093817	0.0291928	122	1	0	189	84	9	919	2648	16479	-5.97351	-5.97048	0.104714	-57.0457	down
PIK3AP1	0.00093761	0.0291928	582	5403	2701	5	1402	9053	0	65	1240	5.97381	5.59213	0.0488236	122.355	up
ARPC1A	0.0009408	0.029232	240	1	0	476	122	16	1861	3510	14225	-5.97209	-5.89077	0.084243	-70.8912	down
ATOX1	0.000949769	0.0292723	358	8	0	408	204	14	1461	4507	13491	-5.96729	-5.95587	0.0805386	-74.0923	down
PDE6H	0.000950411	0.0292723	2565	11	0	8335	6547	106	759	2094	34	-5.96695	-4.76216	0.0554559	-107.598	down
RTN4	0.00094936	0.0292723	176	10	0	198	126	10	825	3615	15491	-5.96751	-5.88937	0.09328	-63.9742	down
EHD2	0.00094387	0.0292723	124	169	455	15	217	6440	0	16	13015	5.97044	5.81526	0.074563	80.0725	up
MAP1S	0.000948711	0.0292723	436	2226	2662	7	597	9255	0	34	5234	5.96786	5.9463	0.0548813	108.741	up
OAS2	0.00095171	0.0292723	211	1258	2237	2	417	9864	0	36	6426	5.96626	5.89884	0.0556607	107.19	up
TTLL12	0.000947191	0.0292723	1206	2887	3935	20	782	10186	0	34	1401	5.96867	5.96941	0.0503613	118.517	up
DOCK8	0.000959256	0.0294619	538	5012	3139	7	1201	9208	0	55	1291	5.96226	5.73851	0.04916	121.283	up
CD300E	0.000962022	0.0295043	482	6881	1720	3	2251	7851	0	121	1142	5.9608	4.97033	0.0470647	126.651	up
OSM	0.000964019	0.0295231	459	5881	2663	5	1500	8652	0	74	1217	5.95975	5.48116	0.0483097	123.365	up
SSTR1	0.00097106	0.029696	1588	3	0	8604	5695	1357	897	1837	470	-5.95606	-2.31313	0.0450098	-132.328	down
GTF2A2	0.000975694	0.029795	445	9	0	449	203	15	1737	4549	13044	-5.95365	-5.94393	0.078308	-76.0286	down
ELOB	0.000979686	0.0298741	58	5	0	68	68	5	290	1967	17990	-5.95158	-5.8606	0.13064	-45.5573	down
EMILIN2	0.000987479	0.0300687	683	3802	3480	16	922	10128	0	37	1383	5.94756	5.94922	0.0497392	119.575	up
FGF2	0.000992624	0.030124	2182	3	0	5608	1637	82	1531	7335	2073	-5.94492	-5.2095	0.0510467	-116.46	down
KLF9	0.000991204	0.030124	700	1	0	2688	772	58	2028	4611	9593	-5.94565	-5.17374	0.0643772	-92.3564	down
IL16	0.000993532	0.030124	698	4702	3175	9	1081	9389	0	48	1349	5.94446	5.82293	0.0495292	120.019	up
NDUFAF2	0.000999265	0.0302547	1271	9	0	1846	429	22	3189	4216	9469	-5.94154	-5.92562	0.0684688	-86.7773	down
KLF16	0.00100354	0.0303412	3595	4	0	4347	653	78	2880	4354	4540	-5.93937	-5.1608	0.0579268	-102.532	down
FLT4	0.00101192	0.030551	157	715	1771	6	259	6725	0	22	10796	5.93514	5.94095	0.0669355	88.6695	up
SAT2	0.00101514	0.0306051	716	16	0	884	347	15	2195	4531	11747	-5.93352	-5.8818	0.0741182	-80.0549	down
SOX18	0.00102475	0.0308509	47	17	0	49	182	6	53	2654	17443	-5.92873	-5.14469	0.112508	-52.696	down
SEC62	0.00102725	0.0308827	81	0	0	107	42	8	725	2246	17242	-5.92749	-5.90083	0.114052	-51.9719	down
CFDP1	0.00103388	0.0309946	230	0	0	672	203	22	1699	3439	14186	-5.92422	-5.60605	0.0829973	-71.3784	down
RBX1	0.00103273	0.0309946	172	1	0	256	119	12	934	3492	15465	-5.92478	-5.91666	0.0931148	-63.6288	down
FAM183DP	0.00104304	0.0311829	5468	18	0	6957	5328	13	1038	1629	0	-5.91973	-5.87625	0.0653862	-90.5348	down
SLC2A4RG	0.00104309	0.0311829	3170	6	0	3719	522	48	2960	3804	6222	-5.9197	-5.49847	0.0624907	-94.7294	down
RRP15	0.00105371	0.0314562	1059	9	0	1576	323	22	3273	4091	10098	-5.91454	-5.90197	0.0692073	-85.4612	down
ROMO1	0.001058	0.0314961	259	31	0	252	229	11	714	4292	14663	-5.91246	-5.49927	0.0846601	-69.8377	down
CXCL16	0.00105787	0.0314961	272	1514	2194	0	519	5220	0	47	10685	5.91253	5.30275	0.0657952	89.8626	up
PHF14	0.00106292	0.0315986	967	6	0	1365	322	24	3162	4179	10426	-5.91009	-5.85928	0.0696772	-84.8211	down
RHO	0.00106525	0.0316236	186	0	0	5809	7315	499	565	5549	528	-5.90898	-3.21708	0.047214	-125.153	down
KIAA0355	0.00106919	0.0316525	451	72	0	375	333	16	886	6574	11744	-5.90709	-5.1975	0.0676453	-87.3245	down
SNRPEP4	0.00106824	0.0316525	3648	3	0	6695	4235	301	1501	3769	299	-5.90755	-3.85712	0.0505021	-116.976	down
MSRA	0.00107494	0.0317785	1565	8	0	1992	335	26	3503	3605	9417	-5.90436	-5.83081	0.0684946	-86.2018	down
CCDC58	0.00109075	0.0322013	2597	9	0	3522	652	30	2542	4845	6254	-5.89689	-5.79984	0.0623943	-94.5102	down
UBE2V1	0.0010929	0.0322202	2944	11	0	3233	399	28	3325	3606	6905	-5.89589	-5.81607	0.0649701	-90.7476	down
COX6C	0.00109764	0.0322705	53	0	0	82	27	7	464	2144	17674	-5.89368	-5.88698	0.12131	-48.5836	down
VSIR	0.00109754	0.0322705	58	129	224	6	166	4933	0	13	14922	5.89372	5.81052	0.0855824	68.866	up
USP34	0.00110718	0.0325063	997	11	0	1089	298	20	2917	4550	10569	-5.88925	-5.89442	0.0699721	-84.1656	down
HSP90AA1	0.00114105	0.0334545	13	0	0	40	18	2	128	763	19487	-5.87381	-5.91975	0.207134	-28.3575	down
MNT	0.00115452	0.0338031	3450	10	0	3455	404	33	3192	3628	6279	-5.86778	-5.72322	0.0640098	-91.67	down
NDUFS5	0.00116105	0.0339346	117	1	0	150	91	10	557	3091	16434	-5.86488	-5.87284	0.102007	-57.4951	down
GSTM1	0.0011622	0.0339346	949	8034	136	5	9319	727	0	1153	128	5.86438	2.10167	0.0485475	120.797	up
PFKFB3	0.0011644	0.0339523	270	1733	1428	7	1153	12824	0	41	2995	5.86341	5.86729	0.0501097	117.011	up
TNRC6C	0.00117077	0.034081	1565	5	0	2611	419	43	3285	3681	8842	-5.8606	-5.51469	0.0651225	-89.9935	down
AOAH	0.00117201	0.034081	647	6185	2196	7	1751	8361	0	70	1234	5.86006	5.47248	0.048353	121.193	up
TANGO2	0.00118591	0.0344381	1465	3180	3938	34	796	9567	0	32	1439	5.854	5.80748	0.0499056	117.301	up
CETN3	0.00118968	0.0345007	1533	6	0	1675	300	30	3592	3530	9785	-5.85236	-5.71768	0.0685822	-85.3335	down
GATA3	0.00119631	0.0346458	3740	10	0	6311	4357	61	1949	3975	48	-5.8495	-5.34403	0.0561655	-104.148	down
SRPX	0.001204	0.0348212	534	0	0	6705	4804	1432	1313	4312	1351	-5.8462	-2.26975	0.0429305	-136.178	down
ROM1	0.00122131	0.0352262	427	2	0	3525	958	76	1763	4296	9404	-5.83884	-4.94312	0.0617072	-94.6218	down
UQCR10	0.00122092	0.0352262	214	9	0	285	198	11	781	3550	15403	-5.83901	-5.77625	0.0922399	-63.3024	down
UQCRQ	0.00122302	0.035228	72	1	0	123	61	8	474	2420	17292	-5.83812	-5.84931	0.114076	-51.1775	down
JPX	0.0012387	0.0355446	1223	50	0	1198	538	15	2236	5416	9775	-5.83155	-5.4372	0.0659925	-88.3668	down
SRPK2P	0.00124069	0.0355446	5517	18	0	6779	5381	18	1017	1712	9	-5.83072	-5.73481	0.064649	-90.1904	down
CXCR2	0.00124039	0.0355446	418	7838	870	2	5183	4854	0	504	782	5.83084	3.37693	0.0446642	130.548	up
PRKCD	0.00123755	0.0355446	749	5260	2878	8	1248	9031	0	63	1214	5.83203	5.58925	0.0483075	120.727	up
FRYL	0.0012574	0.0359751	573	3	0	557	219	20	2106	4105	12868	-5.82381	-5.7934	0.0768424	-75.789	down
RBM26	0.00126239	0.0360695	1049	10	0	1263	394	21	2966	3885	10863	-5.82176	-5.82246	0.0714676	-81.4601	down
TRPC4AP	0.00126667	0.0361434	294	735	2467	1	201	3783	0	26	12944	5.82001	5.6236	0.0750836	77.5137	up
RGL1	0.00126954	0.0361767	410	1442	2675	5	446	9381	0	40	6052	5.81884	5.7839	0.0544758	106.815	up
IL4I1	0.00127649	0.0363262	595	6648	1875	4	2158	7880	0	122	1169	5.81602	4.95624	0.0465909	124.832	up
MARS	0.00129764	0.0368789	214	421	1625	9	191	4776	0	18	13197	5.80751	5.80282	0.0759738	76.4409	up
ATG9A	0.00130301	0.036933	561	1087	3037	8	358	9522	0	39	5839	5.80537	5.80115	0.0539383	107.63	up
TAGAP	0.00130179	0.036933	897	5136	3008	10	1172	8994	0	58	1176	5.80585	5.63939	0.0484827	119.751	up
MAPKAPK3	0.00131983	0.0373601	1096	4190	3342	18	1004	9425	0	42	1334	5.79872	5.79426	0.0493148	117.586	up
IRF8	0.00133509	0.0377421	629	4154	1997	6	1244	9901	0	56	2464	5.79275	5.61639	0.0494852	117.06	up
SNAP25	0.00134917	0.0380893	3468	3	0	5835	4728	201	1632	4386	198	-5.7873	-4.21972	0.0517785	-111.77	down
IER3IP1	0.00136972	0.0386185	638	22	0	630	295	18	1989	4871	11988	-5.77944	-5.69263	0.0721779	-80.0722	down
ANKRD12	0.00137689	0.0387694	285	12	0	305	205	14	1127	3955	14548	-5.77672	-5.72443	0.0845942	-68.2874	down
ZMAT2	0.00138651	0.0389887	726	8	0	724	296	22	2308	4813	11554	-5.7731	-5.77703	0.0711585	-81.1302	down
RBP7	0.00138885	0.039003	477	1	0	1871	698	45	1848	5185	10326	-5.77222	-5.33152	0.0653703	-88.3004	down
LSM3	0.00139385	0.039092	359	6	0	454	188	18	1509	4459	13458	-5.77035	-5.77585	0.0781041	-73.8802	down
LYN	0.00139643	0.039113	247	1125	1089	8	723	10857	0	36	6366	5.76939	5.77321	0.0544434	105.97	up
SIPA1	0.00139942	0.0391453	156	566	1716	1	168	3316	0	20	14508	5.76827	5.63949	0.0834956	69.0847	up
EMC10	0.00140448	0.0392354	1253	16	0	1347	359	21	3276	3909	10270	-5.76639	-5.76819	0.0691352	-83.4074	down
RAB12	0.00142107	0.0396468	3324	7	0	4699	741	72	2442	3977	5189	-5.76027	-5.1606	0.058095	-99.1526	down
TOB1	0.0014301	0.0398464	489	16	0	1162	522	20	2096	5128	11018	-5.75696	-5.7349	0.0690471	-83.3774	down
NME2P1	0.00143847	0.0398852	2789	5	0	8025	5659	958	894	1835	286	-5.75391	-2.62563	0.0465156	-123.699	down
SNHG3	0.00143886	0.0398852	1756	14	0	2022	356	25	3507	3752	9019	-5.75377	-5.74955	0.0666025	-86.3897	down
IDH2	0.0014389	0.0398852	185	902	1885	0	273	4076	0	35	13095	5.75376	5.32088	0.0738346	77.9277	up
SASH3	0.00143897	0.0398852	795	5387	2697	11	1417	8843	0	59	1242	5.75373	5.5926	0.0483198	119.076	up
SPARC	0.00144963	0.0401283	1	2	56	0	3	731	0	2	19656	5.74988	5.75478	0.216803	26.5212	up
MICALL2	0.00145586	0.0402487	632	3013	2286	13	967	10814	0	44	2682	5.74763	5.74629	0.0496721	115.712	up
FCGBP	0.00146061	0.0403275	241	7231	1527	3	2940	7254	0	210	1045	5.74593	4.40557	0.044662	128.654	up
LINC01106	0.00146389	0.0403658	4667	9	0	6281	6229	136	1051	2027	51	-5.74476	-4.42821	0.0584581	-98.2715	down
CNGA1	0.00147005	0.0404834	1858	4	0	8392	6007	1297	680	1772	441	-5.74256	-2.27795	0.0445644	-128.86	down
LILRB2	0.00147335	0.0405219	549	6056	2029	5	2153	8322	0	101	1236	5.74139	5.12508	0.0469877	122.189	up
TMEM160	0.00147581	0.0405371	849	82	0	755	623	16	1449	5843	10834	-5.74052	-5.03503	0.065794	-87.2499	down
PRKCB	0.00148998	0.0408737	950	5145	3009	13	1142	8897	0	56	1239	5.73552	5.62768	0.048301	118.745	up
ATP5D	0.00150886	0.0412052	176	14	0	216	239	11	448	3552	15795	-5.72892	-5.53023	0.0933698	-61.3573	down
NDUFS4	0.00150526	0.0412052	466	12	0	536	230	19	1688	4712	12788	-5.73017	-5.71503	0.0746945	-76.7148	down
C6orf201	0.00150918	0.0412052	821	8153	144	6	9189	834	0	1140	164	5.72881	2.13781	0.0472974	121.123	up
LGMN	0.00151173	0.0412052	154	572	1619	0	160	3424	0	25	14497	5.72792	5.43892	0.0817725	70.047	up
SLC8B1	0.00151159	0.0412052	653	1484	3449	6	431	9163	0	47	5218	5.72797	5.67983	0.0525818	108.934	up
IGKV1D-39	0.00151843	0.041335	315	8782	8	7	9961	66	0	1306	6	5.7256	1.91419	0.0467665	122.429	up
AHI1	0.00152239	0.04139	824	3	0	1714	362	42	2941	3747	10818	-5.72424	-5.38573	0.0677338	-84.5108	down
RHBDF2	0.00153216	0.0416025	485	3374	2113	4	1059	8725	0	60	4631	5.72088	5.46451	0.0518199	110.399	up
RAD23B	0.00154288	0.0418404	967	12	0	1164	309	24	3050	4187	10738	-5.71722	-5.72033	0.0689051	-82.9723	down
STAB1	0.00154537	0.0418547	101	464	969	4	194	4624	0	18	14077	5.71637	5.7243	0.0796836	71.7383	up
NFIX	0.00154911	0.0419026	3577	6	0	4287	739	66	2506	6716	2554	-5.7151	-5.34828	0.0530676	-107.695	down
NAGLU	0.00158058	0.0426996	925	1829	2597	36	630	11483	0	40	2911	5.70453	5.62454	0.0490615	116.273	up
TK1	0.00158322	0.0427169	391	5935	2275	5	1876	8557	0	108	1304	5.70365	5.08736	0.0462893	123.217	up
GM2A	0.00159322	0.0429323	982	3970	3285	18	1065	9689	0	48	1394	5.70034	5.6906	0.0485014	117.529	up
SYNJ2BP	0.00159686	0.042976	806	11	0	827	276	23	2637	4368	11503	-5.69914	-5.70344	0.0706643	-80.6509	down
APP	0.00162121	0.0435764	59	5	0	107	75	7	238	2168	17792	-5.69116	-5.60636	0.121032	-47.0219	down
LAT2	0.00163048	0.0437703	997	5131	2948	15	1192	8861	0	55	1252	5.68816	5.60946	0.0481935	118.027	up
CNPY2	0.00164508	0.0439409	653	5	0	1000	304	28	2780	3996	11685	-5.68345	-5.61602	0.0707051	-80.3825	down
CCR1	0.00164229	0.0439409	987	5295	2733	14	1250	8894	0	57	1221	5.68435	5.58429	0.0480375	118.332	up
IRF5	0.00164181	0.0439409	1102	5355	2639	14	1402	8648	0	56	1235	5.6845	5.58144	0.0484195	117.401	up
NCF1C	0.00164391	0.0439409	612	6530	1775	4	2306	7877	0	146	1201	5.68383	4.76377	0.0456086	124.622	up
C1D	0.00165596	0.043956	1169	8	0	2112	532	33	2710	4487	9400	-5.67997	-5.5971	0.0652462	-87.0544	down
HMGXB4	0.00165124	0.043956	1522	18	0	1586	342	23	3451	3670	9839	-5.68148	-5.68481	0.0677696	-83.8352	down
OTUD7B	0.00164914	0.043956	3153	39	0	3233	877	24	1931	8051	3143	-5.68215	-5.54057	0.0538877	-105.444	down
TMEM126B	0.00165465	0.043956	723	11	0	852	311	23	2588	4270	11673	-5.68039	-5.68479	0.0710876	-79.9069	down
SLC19A1	0.00165228	0.043956	277	4930	1204	1	2069	9348	0	141	2481	5.68115	4.72805	0.046083	123.281	up
TRAFD1	0.00166793	0.0442187	783	1581	3581	11	388	9300	0	47	4760	5.67617	5.66517	0.0516866	109.819	up
CEBPB	0.00167276	0.0442369	247	130	0	248	686	15	308	5672	13145	-5.67464	-4.2377	0.0684404	-82.9135	down
HDAC10	0.00167212	0.0442369	4440	12	0	6185	4021	71	1928	3741	53	-5.67484	-5.16673	0.0554579	-102.327	down
AC012065.5	0.00168062	0.0443896	5434	19	0	6378	5702	23	975	1909	11	-5.67216	-5.55019	0.0638114	-88.8895	down
TRIM56	0.00168692	0.0445008	521	8	0	496	194	21	1984	4248	12979	-5.67018	-5.67439	0.0752426	-75.3587	down
LINC02197	0.00169369	0.0446243	5131	17	0	6884	5626	44	876	1853	20	-5.66806	-5.2558	0.060937	-93.0151	down
THSD7A	0.00170079	0.0447344	385	41	0	358	256	19	1065	5504	12823	-5.66585	-5.36614	0.0716448	-79.0825	down
SIGLEC1	0.00170207	0.0447344	661	6552	1901	8	2056	7981	0	93	1199	5.66545	5.17935	0.046783	121.101	up
S100A9	0.00171188	0.0448816	26	2732	241	0	3642	11060	0	82	2668	5.66241	5.14049	0.0489081	115.776	up
SEC61A1	0.00171053	0.0448816	108	218	1429	3	65	2278	0	13	16337	5.66283	5.65752	0.0978435	57.8764	up
EDN1	0.00171448	0.0448946	111	76	0	120	870	21	35	7057	12161	-5.66161	-4.42736	0.0640119	-88.4461	down
CCNI	0.00171714	0.0449089	66	1	0	61	51	7	247	1931	18087	-5.66079	-5.67161	0.128147	-44.1742	down
KTN1	0.00173132	0.045169	62	0	0	159	57	10	650	1962	17551	-5.65643	-5.59143	0.115713	-48.8833	down
SLC5A6	0.00173098	0.045169	1491	3604	3828	20	863	9364	0	50	1231	5.65653	5.65012	0.0484617	116.722	up
NID1	0.0017347	0.0452019	69	533	1372	0	196	3616	0	25	14640	5.65539	5.4114	0.0816203	69.2891	up
COX7CP1	0.00174069	0.0452473	2928	5	0	7432	4011	453	1597	3594	431	-5.65357	-3.52238	0.0465411	-121.475	down
HSPB1	0.00173887	0.0452473	40	1	0	74	51	5	215	1388	18677	-5.65412	-5.67132	0.148772	-38.0053	down
C17orf49	0.00175011	0.0453815	2942	10	0	4426	597	61	2679	3822	5914	-5.6507	-5.26578	0.0586636	-96.3239	down
ZBTB44	0.00174916	0.0453815	2145	11	0	2450	345	37	3527	3437	8499	-5.65099	-5.53927	0.0646829	-87.3646	down
BORCS7	0.00176362	0.0456762	674	8	0	646	235	23	2464	3917	12484	-5.64663	-5.64557	0.0737239	-76.5915	down
SSBP1	0.00177311	0.0458662	262	8	0	256	163	14	935	3390	15423	-5.64378	-5.62681	0.0900564	-62.6694	down
COL1A2	0.00177644	0.0458967	29	484	1042	0	299	6088	0	30	12479	5.64278	5.52997	0.0693063	81.418	up
MS4A4A	0.00178038	0.0459428	1119	4926	3033	13	1231	8873	0	63	1193	5.6416	5.51677	0.0478317	117.947	up
YTHDC1	0.00178517	0.0459558	483	3	0	919	312	27	2035	3976	12696	-5.64018	-5.5424	0.0741591	-76.0551	down
ZNF385B	0.00178519	0.0459558	5373	19	0	6402	5670	28	1031	1916	12	-5.64017	-5.46827	0.0629856	-89.547	down
GCSHP5	0.00180083	0.0462807	5453	19	0	6271	5942	23	855	1875	13	-5.63553	-5.50803	0.0641984	-87.7831	down
RARRES2	0.00180216	0.0462807	1711	9	0	4273	1493	46	1414	6525	4980	-5.63514	-5.47928	0.0554377	-101.648	down
TIMM8B	0.00180509	0.0463002	471	14	0	445	197	21	1909	4453	12941	-5.63428	-5.62034	0.0740741	-76.0627	down
B4GALT5	0.00180771	0.0463118	1024	3	0	4680	1383	228	1518	3048	8567	-5.63351	-3.8961	0.0564137	-99.8605	down
FLII	0.00181276	0.0463854	145	306	932	6	161	3543	0	15	15343	5.63202	5.63201	0.0882865	63.7925	up
NPM1	0.0018268	0.0466817	54	0	0	93	51	6	309	1373	18565	-5.62792	-5.61774	0.144192	-39.0308	down
DOK3	0.00182872	0.0466817	944	5805	2342	12	1671	8452	0	69	1156	5.62736	5.42083	0.047529	118.398	up
EEF1D	0.00184275	0.0468714	36	0	0	33	31	3	106	862	19380	-5.62329	-5.65639	0.191196	-29.4112	down
SF3B6	0.0018404	0.0468714	213	3	0	243	114	15	1117	3061	15685	-5.62397	-5.62537	0.0915727	-61.4154	down
PAK1	0.00184234	0.0468714	1149	4318	3004	26	1315	9325	0	44	1270	5.62341	5.62793	0.0483897	116.211	up
ARHGAP30	0.00185297	0.0470752	1036	5809	2350	10	1629	8397	1	73	1146	5.62034	5.36959	0.0473761	118.632	up
PCDHGC3	0.00185616	0.0471	1204	2969	4016	22	940	9955	0	52	1293	5.61943	5.62063	0.0478366	117.471	up
SNHG16	0.00186111	0.0471695	650	25	0	931	567	21	1633	5430	11194	-5.61801	-5.51018	0.0682893	-82.2677	down
IGLV3-25	0.001865	0.0472119	293	8822	4	7	9945	62	1	1303	14	5.61689	1.91632	0.046043	121.992	up
MAFK	0.00186888	0.047254	2707	34	0	3061	674	20	2600	5093	6262	-5.61578	-5.53836	0.060156	-93.3537	down
SRP19	0.00187463	0.0472872	1403	9	0	2095	378	38	3329	3489	9710	-5.61415	-5.4799	0.0658645	-85.2379	down
FLVCR2	0.0018733	0.0472872	882	1619	2101	57	994	12127	0	42	2629	5.61452	5.41114	0.0477626	117.551	up
PFKP	0.00187701	0.0472913	486	1334	1922	15	634	10144	0	42	5874	5.61347	5.61256	0.0528299	106.255	up
ELK4	0.00188382	0.047407	1246	26	0	1514	409	23	2899	4667	9667	-5.61154	-5.57181	0.0651815	-86.0909	down
HINT1	0.0019007	0.0477754	73	3	0	90	53	8	376	2015	17833	-5.60677	-5.60269	0.120967	-46.3498	down
DNAJC19	0.00191011	0.0479315	782	14	0	872	343	25	2391	4777	11247	-5.60414	-5.60504	0.068671	-81.6085	down
PLA2G5	0.00191141	0.0479315	3124	10	0	7288	6794	248	747	2157	83	-5.60377	-3.86736	0.0523402	-107.065	down
PDCD5	0.00193408	0.0484428	525	11	0	553	218	22	2049	4165	12908	-5.59747	-5.59941	0.0743121	-75.3239	down
CA2	0.00195751	0.0489148	157	325	189	35	806	11951	0	41	6947	5.59103	5.26053	0.0519126	107.701	up
VARS	0.00195534	0.0489148	479	1143	2476	5	407	6882	0	40	9019	5.59162	5.54353	0.0596341	93.7656	up
GALNT18	0.00197856	0.049383	196	392	1136	9	247	5895	0	25	12551	5.5853	5.57985	0.0700088	79.7799	up
CCDC59	0.00199799	0.0497514	801	4	0	1104	290	35	2884	3683	11650	-5.58006	-5.42526	0.0697297	-80.0241	down
CD44	0.0019966	0.0497514	282	2283	1574	2	1021	9463	0	63	5763	5.58044	5.35177	0.0519953	107.326	up
ANXA3	0.00200627	0.0497644	417	4	0	1984	1662	34	962	5703	9685	-5.57785	-5.47341	0.0652781	-85.4474	down
MAP1LC3A	0.00201953	0.0497644	531	2	0	1284	364	43	2556	3789	11881	-5.57431	-5.24585	0.0690933	-80.678	down
NDUFA4	0.00200854	0.0497644	62	3	0	67	31	7	389	1653	18238	-5.57724	-5.57339	0.130449	-42.7542	down
NR2E3	0.00201815	0.0497644	3290	8	0	7628	6035	605	788	1860	236	-5.57468	-3.02865	0.048314	-115.384	down
ZFHX3	0.00200419	0.0497644	919	3	0	2577	599	77	2490	3472	10314	-5.5784	-4.85929	0.0638848	-87.3197	down
C1orf162	0.0020151	0.0497644	644	5264	2387	7	1781	9016	0	94	1258	5.57549	5.18902	0.0463313	120.34	up
EPB41L3	0.00201143	0.0497644	482	2971	1633	4	1342	11210	0	69	2740	5.57647	5.41199	0.047868	116.497	up
MCM5	0.00201327	0.0497644	378	2301	2427	3	671	9344	0	66	5261	5.57598	5.36804	0.0509282	109.487	up
SCARB1	0.00201908	0.0497644	327	953	393	41	1896	13846	0	46	2949	5.57443	5.2909	0.0472774	117.909	up
