# Supplementary material for: Proliferative diabetic retinopathy subtypes defined by immune defense and endothelial mitochondrial dysfunction
Source: Signal Transduct Target Ther. 2025 Oct 22;10:350. doi: 10.1038/s41392-025-02448-9 (PMC12541085; doi:10.1038/s41392-025-02448-9)
Supplement: Supplementary file 5 — Data S4 [file 41392_2025_2448_MOESM5_ESM.xlsx]

## Sheet: OIR_EC_Signature
genename	pval	padj	Δ1	Δ2	se	z1	up_down
LY6A	9.51172e-32	9.6855e-28	-10.0217	-10.0381	0.0956174	-104.811	down
SLC16A1	1.56398e-31	9.6855e-28	-9.98566	-10.0339	0.0956332	-104.416	down
APLN	3.5684e-31	9.6855e-28	9.92556	10.0078	0.0964916	102.865	up
CPE	3.86708e-31	9.6855e-28	9.91969	9.98188	0.0975991	101.637	up
TRP53I11	3.83771e-31	9.6855e-28	9.92024	9.9905	0.0972227	102.036	up
LY6C1	8.15897e-31	1.33592e-27	-9.86495	-9.867	0.102522	-96.2223	down
RGCC	8.53417e-31	1.33592e-27	9.86164	9.90477	0.100774	97.8594	up
RRBP1	6.83407e-31	1.33592e-27	9.87797	9.93978	0.0992721	99.5039	up
SPOCK2	1.11219e-30	1.54755e-27	-9.84215	-9.8686	0.102335	-96.1758	down
SLCO1A4	1.53777e-30	1.75068e-27	-9.81824	-9.83095	0.103967	-94.4363	down
PDIA3	1.50711e-30	1.75068e-27	9.81973	9.86075	0.102586	95.7219	up
ABCG2	2.33989e-29	2.44187e-26	-9.6151	-9.65838	0.111257	-86.4227	down
FAM101B	3.06774e-29	2.95518e-26	9.59466	9.64046	0.112044	85.6329	up
MYH9	2.29676e-28	2.05445e-25	9.44135	9.48745	0.119107	79.2676	up
ABCB1A	3.1979e-28	2.50296e-25	-9.41591	-9.45951	0.120457	-78.1682	down
SAT1	3.15175e-28	2.50296e-25	9.41703	9.46104	0.120381	78.2266	up
GLUL	2.23869e-27	1.64912e-24	-9.26494	-9.32376	0.127044	-72.9268	down
D4WSU53E	5.92616e-27	4.12296e-24	9.18851	9.23591	0.131628	69.8064	up
PLTP	1.6328e-26	1.07618e-23	-9.10826	-9.11339	0.138474	-65.7759	down
PLK2	3.64363e-26	2.28146e-23	9.0442	9.08806	0.139583	64.7942	up
PRNP	5.6752e-26	3.38431e-23	9.00865	9.0608	0.141032	63.8767	up
ATP5K	1.01238e-25	5.76272e-23	8.962	9.00884	0.143992	62.2397	up
GNAI2	3.2208e-25	1.75366e-22	8.86801	8.93579	0.148027	59.9082	up
ID1	3.71825e-25	1.86254e-22	-8.85628	-8.89823	0.0869037	-101.909	down
MCAM	3.71453e-25	1.86254e-22	8.85636	8.90968	0.0864329	102.465	up
HBB-BS	4.10871e-25	1.97898e-22	8.84811	8.9163	0.0862258	102.616	up
APOLD1	5.89311e-25	2.73331e-22	8.81855	8.88829	0.0871827	101.15	up
RPS7	8.79508e-25	3.9336e-22	-8.78562	-8.86359	0.0880269	-99.8061	down
ITGB1	1.31706e-24	5.68744e-22	8.75229	8.8096	0.15563	56.2378	up
FOS	2.2281e-24	9.30084e-22	8.7087	8.74991	0.0920513	94.6071	up
KIF5B	3.23428e-24	1.30655e-21	8.67768	8.75103	0.159101	54.5419	up
ACTN4	6.97848e-24	2.73098e-21	8.61331	8.68359	0.163376	52.7207	up
COL4A2	7.19671e-24	2.73104e-21	8.61072	8.6779	0.163767	52.5791	up
SEPP1	8.16952e-24	3.00903e-21	-8.60006	-8.65243	0.165537	-51.9526	down
PFN1	1.75367e-23	6.27465e-21	8.53556	8.57303	0.170879	49.9509	up
VWA1	2.26288e-23	7.87167e-21	8.51392	8.59472	0.169037	50.3671	up
SERBP1	8.86861e-23	3.00166e-20	8.39707	8.47662	0.176987	47.4445	up
FKBP1A	2.58079e-21	8.50506e-19	8.10166	8.20551	0.196253	41.2818	up
FSCN1	8.77111e-21	2.81642e-18	7.9918	8.03918	0.0794088	100.641	up
CALD1	9.16148e-21	2.86823e-18	7.98786	8.02474	0.0798071	100.09	up
CXCL12	1.31636e-19	4.02069e-17	-7.74314	-7.78006	0.0772538	-100.23	down
PSMA7	7.38508e-19	2.20199e-16	7.58067	7.70751	0.236955	31.992	up
RPL13	1.36987e-18	3.9895e-16	7.52163	7.56993	0.144736	51.9679	up
CLTA	2.20857e-18	6.28589e-16	7.47568	7.51585	0.0771831	96.8564	up
FLNA	3.34518e-18	9.30926e-16	7.43551	7.48692	0.0780365	95.2824	up
PRKCDBP	4.71094e-18	1.2825e-15	7.40223	7.4821	0.0864028	85.6711	up
SH3BP5	7.36256e-18	1.96173e-15	7.3586	7.3949	0.0743271	99.0028	up
COX5A	9.07398e-18	2.36736e-15	7.33809	7.36453	0.0751879	97.5966	up
ID3	1.10566e-17	2.82575e-15	-7.31864	-7.45661	0.260219	-28.125	down
CNN2	1.57797e-17	3.95218e-15	7.28352	7.30537	0.0835777	87.1467	up
LITAF	3.16709e-17	7.77677e-15	7.21424	7.25326	0.0729807	98.8514	up
ECSCR	6.35045e-17	1.52936e-14	7.14441	7.20598	0.165691	43.1189	up
HMGCS2	1.17405e-16	2.77407e-14	-7.08217	-7.12696	0.0764882	-92.5916	down
CCDC141	1.26818e-16	2.941e-14	-7.07432	-7.12581	0.0764975	-92.4778	down
CCND1	1.4234e-16	3.24095e-14	7.06255	7.08873	0.0728395	96.9604	up
IGFBP7	1.68659e-16	3.77165e-14	7.04523	7.15779	0.291292	24.1862	up
COL4A1	2.5153e-16	5.52615e-14	7.00425	7.02485	0.30779	22.7566	up
TSPAN6	3.50391e-16	7.56542e-14	6.97009	7.00797	0.0750191	92.9109	up
GSTA4	4.23944e-16	8.9984e-14	-6.95037	-6.97632	0.0718149	-96.7818	down
DLC1	4.95207e-16	1.03358e-13	6.93426	6.96447	0.0720983	96.1778	up
GNG2	2.0599e-15	4.22887e-13	6.78469	6.82201	0.0722374	93.9221	up
LAMB1	2.12627e-15	4.29472e-13	6.78133	6.8056	0.0694873	97.591	up
APLP2	8.11163e-15	1.61241e-12	6.6378	6.81674	0.328687	20.1949	up
NCL	9.55733e-15	1.8701e-12	6.62001	6.66466	0.15661	42.2708	up
TPM1	9.7203e-15	1.87273e-12	6.61817	6.68486	0.155235	42.6333	up
TM9SF3	1.1819e-14	2.24256e-12	6.5969	6.61902	0.0686249	96.1298	up
CD93	1.75817e-14	3.2862e-12	6.55348	6.74876	0.336535	19.4734	up
MT-CO1	1.96032e-14	3.61016e-12	-6.54154	-6.60096	0.160089	-40.8618	down
SLC6A6	7.2377e-14	1.31359e-11	-6.39647	-6.42202	0.0687497	-93.0399	down
SHFM1	1.13488e-13	2.03031e-11	6.34577	6.49979	0.369214	17.1872	up
COX7B	1.67639e-13	2.95682e-11	6.30148	6.16945	0.117391	53.6794	up
ADAMTS1	2.20206e-13	3.83006e-11	6.27034	6.27579	0.0778518	80.5419	up
H2-T23	2.50493e-13	4.29716e-11	-6.25557	-6.27644	0.0843646	-74.1492	down
LAMA4	2.72789e-13	4.61641e-11	6.24578	6.26374	0.0704878	88.608	up
LY6E	3.2953e-13	5.42987e-11	-6.22403	-6.27612	0.402846	-15.4501	down
STAB1	3.26388e-13	5.42987e-11	6.22514	6.24991	0.0687563	90.5392	up
MYL12B	4.01482e-13	6.52956e-11	-6.20122	-6.43775	0.37532	-16.5225	down
ARPC2	4.47529e-13	7.18513e-11	6.18865	6.41182	0.379167	16.3217	up
CHST1	6.39154e-13	1.01318e-10	6.1472	6.18271	0.0910175	67.5387	up
SERPINH1	1.32978e-12	2.0816e-10	6.06114	6.2672	0.399656	15.1659	up
ARL4A	1.51556e-12	2.34312e-10	-6.04566	-5.93102	0.127479	-47.4247	down
MARCKS	1.66308e-12	2.53984e-10	6.03464	6.04958	0.0636962	94.741	up
ATRX	1.69244e-12	2.55355e-10	6.03256	5.97049	0.0941468	64.0761	up
TSC22D3	1.73386e-12	2.5849e-10	-6.02968	-6.04616	0.0666656	-90.4467	down
AKR1A1	2.01414e-12	2.96742e-10	-6.01185	-6.11324	0.189832	-31.6693	down
NDUFA7	2.90579e-12	4.2313e-10	-5.968	-5.98874	0.0929684	-64.1939	down
NR4A1	7.30437e-12	1.05141e-09	5.85634	5.87579	0.0662626	88.3808	up
WFDC1	8.1526e-12	1.16017e-09	-5.8429	-5.85628	0.0668044	-87.4628	down
ESM1	8.41894e-12	1.17551e-09	5.83896	5.84679	0.0904357	64.5647	up
S100A11	8.44816e-12	1.17551e-09	5.83853	5.90614	0.172858	33.7764	up
CRIP2	8.95242e-12	1.23199e-09	-5.83142	-6.04737	0.431508	-13.514	down
RPS3A1	9.23734e-12	1.25738e-09	-5.82757	-6.06611	0.427971	-13.6168	down
NID1	9.63568e-12	1.2975e-09	5.82239	5.83732	0.0622659	93.5085	up
MYL9	1.09228e-11	1.45517e-09	5.80695	5.81473	0.0881975	65.8404	up
NDUFB5	1.3786e-11	1.81729e-09	5.77819	5.762	0.0640528	90.2099	up
CTSB	1.50417e-11	1.96215e-09	5.76739	5.81304	0.142618	40.4394	up
DNAJC5	1.98604e-11	2.51595e-09	5.73281	5.71691	0.0832709	68.8453	up
PAFAH1B1	1.98897e-11	2.51595e-09	5.73263	5.70667	0.0632062	90.6972	up
TAGLN2	1.9865e-11	2.51595e-09	5.73278	5.59471	0.155931	36.7648	up
VWF	2.01173e-11	2.51929e-09	5.73121	5.67813	0.0661118	86.6897	up
KDR	2.21917e-11	2.75155e-09	5.71895	5.55511	0.175106	32.6599	up
VASP	2.69247e-11	3.30566e-09	5.69472	5.70859	0.0619108	91.9826	up
ADM	2.83492e-11	3.43108e-09	5.68824	5.70395	0.0630053	90.2819	up
HMGN1	2.84942e-11	3.43108e-09	5.6876	5.68227	0.0616038	92.3254	up
GNB2	2.9008e-11	3.45968e-09	5.68535	5.70055	0.0620749	91.5887	up
TPM4	2.94563e-11	3.48002e-09	5.68342	5.93225	0.448083	12.6838	up
CYR61	3.79605e-11	4.44279e-09	5.65142	5.64688	0.0614354	91.9897	up
RPS20	3.88183e-11	4.50113e-09	5.6486	5.87774	0.45732	12.3515	up
PTRF	4.71156e-11	5.4131e-09	5.62403	5.6414	0.0849656	66.1919	up
RHOB	5.15309e-11	5.86655e-09	5.61263	5.62668	0.0627097	89.5019	up
IGFBP4	6.08269e-11	6.86248e-09	5.59148	5.61473	0.0858856	65.1038	up
RPL22	6.847e-11	7.6558e-09	5.57633	5.9162	0.447506	12.4609	up
MFSD2A	1.45948e-10	1.61744e-08	-5.47853	-5.49135	0.0602903	-90.8692	down
PCDHGA9	1.5954e-10	1.75256e-08	5.46691	5.48043	0.0703498	77.7104	up
EIF5	1.75834e-10	1.91475e-08	5.4542	5.47186	0.074566	73.146	up
PAQR5	1.82114e-10	1.96604e-08	-5.44961	-5.27221	0.108017	-50.4513	down
TSC22D1	1.8601e-10	1.99094e-08	-5.44683	-5.54326	0.518397	-10.5071	down
MT-ND5	2.03509e-10	2.15978e-08	-5.43504	-5.47591	0.137032	-39.6625	down
SLC39A10	2.39355e-10	2.51886e-08	-5.41369	-5.42528	0.0601279	-90.0364	down
CD59A	2.60085e-10	2.69177e-08	-5.40274	-5.41322	0.0619338	-87.2341	down
MYO1B	2.5946e-10	2.69177e-08	5.40305	5.4139	0.0603458	89.5348	up
BGN	3.25804e-10	3.34429e-08	5.3729	5.38433	0.059495	90.3085	up
SEC31A	3.31127e-10	3.37131e-08	5.37075	5.348	0.0919596	58.4034	up
PDE4B	3.38137e-10	3.41491e-08	5.36797	5.37925	0.0595907	90.0806	up
RBM39	3.80025e-10	3.80724e-08	5.35243	5.40418	0.181096	29.5558	up
KHDRBS1	3.84576e-10	3.82226e-08	5.35084	5.30214	0.102153	52.3807	up
FN1	4.07077e-10	4.01404e-08	5.34326	5.50939	0.521504	10.2459	up
SLCO1C1	4.17551e-10	4.08515e-08	-5.33986	-5.35015	0.0588094	-90.7995	down
KCNJ2	5.25411e-10	5.10056e-08	5.30909	5.33588	0.100257	52.9548	up
ITM2A	6.60863e-10	6.36614e-08	-5.27821	-5.37818	0.548129	-9.6295	down
TUBB6	1.13553e-09	1.08552e-07	5.20462	5.22345	0.0810441	64.2196	up
TCF4	1.27637e-09	1.21091e-07	5.18859	5.44335	0.529525	9.79858	up
SEMA3C	1.69722e-09	1.59807e-07	-5.14934	-5.16447	0.129255	-39.8384	down
ZEB1	1.79805e-09	1.68038e-07	5.14135	5.13618	0.0680348	75.5695	up
PLLP	1.85777e-09	1.72332e-07	-5.13683	-5.14641	0.119546	-42.9695	down
CSNK1A1	1.99014e-09	1.83254e-07	5.12728	5.13719	0.060449	84.82	up
FSTL1	2.0327e-09	1.85806e-07	5.12434	5.13319	0.060541	84.6425	up
TPD52L2	2.26852e-09	2.0586e-07	5.10907	5.12119	0.0731257	69.867	up
PDGFB	2.29998e-09	2.07213e-07	5.10716	5.10653	0.0576582	88.5764	up
PIEZO2	2.32792e-09	2.08233e-07	5.10547	5.08053	0.0909024	56.1643	up
KTN1	2.55634e-09	2.27043e-07	5.09241	5.0709	0.0589706	86.355	up
NRP2	2.63427e-09	2.32316e-07	5.08821	5.07294	0.0854047	59.5777	up
MYO10	2.71499e-09	2.37761e-07	5.08399	5.09831	0.0784705	64.7885	up
IER2	3.07041e-09	2.67019e-07	5.06675	5.07474	0.0604832	83.7712	up
FTH1	3.27947e-09	2.83233e-07	5.05749	5.1985	0.580242	8.71617	up
SLC2A1	3.36116e-09	2.883e-07	-5.05403	-5.21175	0.576879	-8.76099	down
TMEM50A	3.55006e-09	3.02431e-07	-5.04633	-5.06337	0.0951951	-53.0104	down
GNB4	3.65961e-09	3.09657e-07	5.04204	5.04166	0.0568313	88.7194	up
CYC1	3.71091e-09	3.11891e-07	5.04008	4.97381	0.066342	75.9712	up
FOSL2	3.77271e-09	3.14971e-07	5.03775	4.94016	0.0903469	55.76	up
CORO1C	4.43197e-09	3.6756e-07	5.01496	5.02057	0.0598302	83.82	up
PXDN	4.97918e-09	4.10226e-07	4.99843	5.01151	0.0726417	68.8095	up
DDX5	6.36287e-09	5.20799e-07	-4.96344	-5.17615	0.581086	-8.54167	down
RPS8	6.75747e-09	5.49505e-07	-4.95482	-4.77019	0.165465	-29.9448	down
ZC3H13	6.9824e-09	5.64133e-07	4.95012	4.91259	0.0840324	58.9073	up
SMARCA4	7.12214e-09	5.71735e-07	4.94728	4.94632	0.065749	75.2449	up
ARHGAP29	7.37752e-09	5.87004e-07	4.94222	4.94997	0.0585046	84.4758	up
COX8A	7.4061e-09	5.87004e-07	4.94166	4.88443	0.0910268	54.288	up
RPS25	8.06183e-09	6.34958e-07	-4.92945	-4.90562	0.069014	-71.4268	down
PLOD1	8.52045e-09	6.62743e-07	4.92147	4.91975	0.0567503	86.7215	up
WWTR1	8.50587e-09	6.62743e-07	4.92172	4.92388	0.0566557	86.8707	up
PLXND1	9.13853e-09	7.06431e-07	4.91135	4.91855	0.0554394	88.5896	up
HMG20B	9.8494e-09	7.56712e-07	4.90051	4.88786	0.0573902	85.3893	up
CD200	1.10311e-08	8.42329e-07	4.88406	4.30529	0.24729	19.7503	up
LAMC1	1.12441e-08	8.53397e-07	4.88128	4.8861	0.0597426	81.7052	up
MSN	1.18831e-08	8.96461e-07	4.87324	4.83386	0.137574	35.4225	up
PKM	1.25058e-08	9.37788e-07	4.86579	4.81218	0.161359	30.1551	up
GNG11	1.53922e-08	1.14057e-06	4.83541	5.14166	0.583185	8.29137	up
HES1	1.53798e-08	1.14057e-06	4.83552	4.8382	0.0552731	87.4843	up
CORO1B	1.59087e-08	1.17191e-06	4.83056	4.83787	0.0564631	85.5526	up
GLRX2	1.67787e-08	1.22877e-06	4.82273	4.82133	0.077365	62.3374	up
WBP5	1.71809e-08	1.25091e-06	4.81925	4.82688	0.0593635	81.1819	up
HSPA5	1.74863e-08	1.26579e-06	4.81665	4.85576	0.135672	35.5023	up
RBM25	1.88382e-08	1.35581e-06	4.80567	4.84193	0.142654	33.6875	up
TXNIP	2.10746e-08	1.5081e-06	-4.78908	-4.64073	0.0894168	-53.5591	down
IGFBP3	2.24561e-08	1.59783e-06	4.77967	4.76883	0.0689426	69.3283	up
EPAS1	2.62112e-08	1.85448e-06	-4.75668	-4.7759	0.0975092	-48.7818	down
EEF2	2.7646e-08	1.94501e-06	4.74873	4.78232	0.145425	32.6541	up
HNRNPU	3.37472e-08	2.36099e-06	4.71887	4.72445	0.0542932	86.9145	up
LY6C2	3.92856e-08	2.73319e-06	-4.696	-4.64579	0.104724	-44.8416	down
HSPG2	4.10253e-08	2.83845e-06	4.68945	4.69469	0.0544587	86.1104	up
ACTN1	4.14765e-08	2.85096e-06	4.6878	4.67124	0.0560349	83.6586	up
COTL1	4.18891e-08	2.85096e-06	4.68631	4.6749	0.0634702	73.8347	up
RPL37	4.16657e-08	2.85096e-06	4.68711	5.0814	0.590496	7.93759	up
PRKAR1A	4.74695e-08	3.2133e-06	4.66737	4.65504	0.0956671	48.7876	up
ARPC5	4.89611e-08	3.29645e-06	4.66267	4.65521	0.0891273	52.3147	up
TIE1	5.11507e-08	3.42545e-06	-4.65602	-4.65347	0.0793343	-58.6886	down
JUNB	5.19587e-08	3.46106e-06	4.65364	4.65899	0.0557829	83.4241	up
ANGPT2	5.35089e-08	3.54546e-06	4.64916	4.58863	0.0814481	57.0812	up
PSAP	5.42969e-08	3.56e-06	-4.64693	-4.6532	0.0566117	-82.0843	down
MYL12A	5.42947e-08	3.56e-06	4.64694	4.90527	0.632784	7.34364	up
SELM	5.82616e-08	3.80005e-06	4.63618	4.62627	0.0965137	48.0366	up
RSBN1L	6.09851e-08	3.95708e-06	4.6292	4.50548	0.113146	40.9135	up
MYL6	6.14745e-08	3.96828e-06	-4.62798	-4.53064	0.220205	-21.0167	down
SLC22A8	6.41402e-08	4.11912e-06	-4.62148	-4.57803	0.0734515	-62.9188	down
JUN	6.71892e-08	4.29291e-06	4.61436	4.61524	0.0538575	85.6773	up
CD82	7.18077e-08	4.56471e-06	4.60416	4.60184	0.0654264	70.3715	up
TMEM176B	7.50378e-08	4.74595e-06	4.59739	4.5911	0.0597997	76.8799	up
TRF	8.04225e-08	5.06096e-06	4.58671	4.56914	0.0645754	71.0288	up
LPP	8.77e-08	5.49133e-06	4.57333	4.58693	0.101571	45.0259	up
LSM4	8.92167e-08	5.55851e-06	4.57068	4.56854	0.0837887	54.5501	up
SEC63	1.1722e-07	7.23128e-06	4.52825	4.5488	0.104838	43.1928	up
STK25	1.16849e-07	7.23128e-06	4.52874	4.51661	0.053186	85.1491	up
PRRC2C	1.3272e-07	8.14731e-06	4.50882	4.50936	0.0573651	78.5986	up
SH3BGRL	1.43049e-07	8.73857e-06	4.49706	4.49546	0.0713565	63.0224	up
NISCH	1.85314e-07	1.12654e-05	4.45621	4.45587	0.0535476	83.2196	up
MXRA8	1.99228e-07	1.19949e-05	4.44472	4.43399	0.0758291	58.6149	up
NUS1	1.98759e-07	1.19949e-05	4.4451	4.43393	0.0830066	53.5511	up
ROCK2	2.02213e-07	1.21163e-05	4.44236	4.44848	0.0591611	75.0891	up
PTPRR	2.28007e-07	1.3579e-05	-4.42324	-4.34262	0.139536	-31.6997	down
COX4I1	2.29876e-07	1.3579e-05	4.42193	4.82831	0.640477	6.90413	up
ETS2	2.28891e-07	1.3579e-05	4.42262	4.42787	0.0591823	74.7287	up
ITM2C	2.51443e-07	1.47832e-05	4.4076	4.41178	0.0518674	84.9782	up
COL18A1	2.65079e-07	1.55121e-05	4.39913	4.34781	0.117749	37.3604	up
PTMS	2.73949e-07	1.59565e-05	4.39385	4.37529	0.0533297	82.3903	up
VIM	3.10591e-07	1.80071e-05	4.37365	4.70953	0.669521	6.5325	up
PLS3	3.25449e-07	1.87816e-05	4.3661	4.36526	0.0728831	59.9056	up
NARS	3.37746e-07	1.94018e-05	4.36011	4.35458	0.0525749	82.9313	up
METAP2	3.7582e-07	2.14904e-05	4.3428	4.3323	0.0643295	67.5087	up
1810037I17RIK	3.84365e-07	2.18791e-05	-4.33915	-4.34043	0.0669711	-64.7914	down
MDH2	3.92638e-07	2.22489e-05	4.33569	4.33568	0.0544203	79.6704	up
LCP1	3.96584e-07	2.23713e-05	4.33406	4.33307	0.0547479	79.1639	up
2024-09-15	4.17446e-07	2.34425e-05	-4.32571	-4.34082	0.0980133	-44.1339	down
CFLAR	4.28668e-07	2.39652e-05	4.32139	4.22813	0.0890352	48.5357	up
PRSS23	4.39533e-07	2.44634e-05	4.3173	4.31068	0.0722534	59.7522	up
RAMP2	4.49248e-07	2.47838e-05	-4.31373	-4.51086	0.413972	-10.4204	down
HNRNPA2B1	4.48027e-07	2.47838e-05	4.31418	4.53974	0.409209	10.5427	up
MT-ND2	4.85301e-07	2.6539e-05	-4.30111	-4.32885	0.12973	-33.1544	down
ANXA2	4.84751e-07	2.6539e-05	4.30129	4.37861	0.227046	18.9445	up
FAM3C	5.03189e-07	2.73976e-05	4.29517	4.28731	0.0867419	49.5167	up
SFRS18	5.07863e-07	2.75323e-05	4.29365	4.28837	0.0760425	56.4639	up
CLEC1A	5.18369e-07	2.79807e-05	4.29029	4.29922	0.0742886	57.7517	up
PPP2R2A	5.55741e-07	2.98693e-05	4.27885	4.25621	0.0837323	51.1015	up
SH3GLB1	5.89524e-07	3.15496e-05	4.26912	4.27039	0.0512889	83.2367	up
CCNL1	5.94189e-07	3.1664e-05	4.26782	4.26836	0.0642131	66.4634	up
EOGT	5.98731e-07	3.17708e-05	-4.26657	-4.27509	0.0728552	-58.5623	down
CLDN5	6.21234e-07	3.28258e-05	4.26047	3.29584	0.671857	6.34133	up
CTSH	6.40305e-07	3.36913e-05	-4.25547	-4.25955	0.0545818	-77.965	down
HIF1A	6.51625e-07	3.41435e-05	4.25257	4.25672	0.0746779	56.9455	up
MEG3	6.96033e-07	3.63184e-05	4.24164	4.24187	0.0524151	80.9241	up
TNRC6A	7.21822e-07	3.75078e-05	4.2356	4.23949	0.065608	64.5592	up
PAK2	7.40245e-07	3.83061e-05	4.23141	4.19672	0.0769357	54.9993	up
2024-09-02	7.51184e-07	3.87123e-05	4.22897	4.23158	0.0510152	82.8963	up
LEO1	7.75057e-07	3.97789e-05	4.22376	4.1179	0.10657	39.6336	up
RPL7	7.85567e-07	4.01537e-05	-4.22152	-4.23306	0.0868261	-48.6203	down
LEPROT	8.01381e-07	4.07955e-05	-4.21819	-4.22266	0.0536501	-78.6241	down
DUSP1	8.15335e-07	4.13378e-05	4.21531	4.21879	0.0608141	69.3147	up
RBM17	8.3103e-07	4.19636e-05	4.21213	4.04371	0.113385	37.149	up
F2R	8.52605e-07	4.28802e-05	4.20784	4.01748	0.114601	36.7175	up
RPL18A	8.71443e-07	4.36523e-05	-4.20419	-4.20432	0.0887489	-47.3717	down
EIF5B	8.90268e-07	4.44176e-05	4.20061	4.19358	0.0595961	70.4846	up
H1F0	9.04138e-07	4.49306e-05	4.19802	4.19248	0.0768433	54.6309	up
MYADM	9.12549e-07	4.51694e-05	4.19647	4.20133	0.058429	71.8217	up
EID1	9.22658e-07	4.54899e-05	4.19462	4.13596	0.106824	39.2668	up
RPL36	9.91581e-07	4.86964e-05	-4.18252	-4.17939	0.0527317	-79.317	down
FCGRT	1.07185e-06	5.24327e-05	-4.16942	-4.16165	0.0642147	-64.9293	down
UCP2	1.19065e-06	5.80175e-05	-4.15166	-4.05375	0.0973817	-42.6328	down
2310036O22RIK	1.24484e-06	6.04229e-05	4.14411	3.76183	0.110994	37.3364	up
TMEM165	1.28943e-06	6.23458e-05	4.13814	3.76699	0.117774	35.1362	up
MTCH1	1.30643e-06	6.29246e-05	4.13592	4.12864	0.0887951	46.5782	up
KITL	1.32807e-06	6.37221e-05	-4.13312	-4.13615	0.051428	-80.3672	down
MYH10	1.40111e-06	6.69701e-05	4.12401	4.12753	0.0499934	82.4911	up
ENG	1.46348e-06	6.95934e-05	4.11659	4.23411	0.351	11.7282	up
PEA15A	1.46711e-06	6.95934e-05	4.11616	4.11805	0.0858893	47.9241	up
RANBP1	1.51105e-06	7.14069e-05	4.11112	4.11158	0.0537808	76.4422	up
LGALS1	1.54137e-06	7.25663e-05	4.10773	4.12376	0.119309	34.4293	up
CTSL	1.66325e-06	7.78754e-05	-4.0947	-4.14946	0.208692	-19.6207	down
LIMS2	1.66658e-06	7.78754e-05	-4.09435	-4.0787	0.072018	-56.8518	down
RPS9	1.81417e-06	8.44566e-05	-4.07978	-4.34381	0.756665	-5.39179	down
PROM1	1.85034e-06	8.58216e-05	-4.07638	-3.9224	0.109567	-37.2045	down
NDUFC1	1.97808e-06	9.14077e-05	4.06487	4.0618	0.050999	79.7049	up
ACIN1	2.05473e-06	9.42542e-05	4.0583	4.06144	0.0517543	78.4147	up
GPIHBP1	2.05217e-06	9.42542e-05	4.05851	4.03553	0.106108	38.249	up
GGNBP2	2.09321e-06	9.5321e-05	4.05509	4.04897	0.0599205	67.6745	up
NCOR1	2.08609e-06	9.5321e-05	4.05568	4.04611	0.06128	66.1827	up
XBP1	2.20434e-06	0.000100018	4.04613	3.90275	0.119742	33.7905	up
RTN4	2.32084e-06	0.000104924	4.03719	4.0397	0.0582766	69.2764	up
PVRL2	2.60546e-06	0.000117367	4.01704	4.00332	0.0967801	41.5069	up
CMTM8	2.63091e-06	0.000118089	-4.01535	-4.022	0.0766341	-52.3963	down
SLC38A2	2.94739e-06	0.000131822	3.99546	3.99751	0.0544633	73.3607	up
SNRNP70	3.12094e-06	0.000139087	3.98541	3.98789	0.0532944	74.7811	up
GNG5	3.14641e-06	0.000139725	-3.98398	-3.94448	0.0986471	-40.3862	down
SLC40A1	3.30033e-06	0.000146042	-3.97558	-3.96122	0.052591	-75.5942	down
CTGF	3.32465e-06	0.000146601	3.97428	3.97625	0.0490586	81.0108	up
MTDH	3.54379e-06	0.000155716	3.96301	3.96448	0.0497311	79.6888	up
IFI203	3.67259e-06	0.000160811	-3.9567	-3.93812	0.0662234	-59.7477	down
JAM2	3.80942e-06	0.000166221	-3.95022	-3.95212	0.053441	-73.9174	down
YWHAH	4.04278e-06	0.000175791	3.93966	3.9439	0.0574722	68.5491	up
CRBN	4.28427e-06	0.000185007	-3.92934	-3.94698	0.120973	-32.4813	down
RHOJ	4.2827e-06	0.000185007	3.92941	3.93226	0.0523416	75.0724	up
PARVB	4.47982e-06	0.000192786	-3.92138	-3.92597	0.0617289	-63.5259	down
CDC42EP3	4.5431e-06	0.00019484	3.91888	3.90769	0.0557236	70.3271	up
ATP5B	4.74619e-06	0.000202855	3.91106	3.90279	0.143615	27.2329	up
ANXA5	4.94991e-06	0.000210842	3.90353	3.89345	0.07833	49.8344	up
NOX4	4.97287e-06	0.000211103	3.9027	3.85085	0.139912	27.894	up
GTF2I	5.00061e-06	0.000211274	3.90171	3.90156	0.0490188	79.5961	up
MT1	5.01065e-06	0.000211274	3.90135	3.90252	0.0687791	56.7228	up
IMPAD1	5.2064e-06	0.000217616	3.89447	3.89725	0.0823189	47.3095	up
MEOX1	5.21318e-06	0.000217616	3.89423	3.89905	0.0621971	62.6112	up
RGS5	5.19863e-06	0.000217616	3.89474	3.85738	0.132838	29.3194	up
UBA52	5.52688e-06	0.000229944	-3.88372	-3.76325	0.0906346	-42.8504	down
FAM43A	5.58033e-06	0.000231399	3.88199	3.84933	0.0934316	41.549	up
MT-CYTB	5.61702e-06	0.000232152	-3.88081	-4.11087	0.816088	-4.75538	down
SH3BGRL3	5.70553e-06	0.000235034	3.87799	3.88437	0.0733011	52.905	up
CLIC4	6.16339e-06	0.000253063	3.86405	3.86703	0.0488774	79.0559	up
CNN3	6.30343e-06	0.000257606	3.85998	3.83069	0.0708462	54.4839	up
PPP2CA	6.31519e-06	0.000257606	3.85964	3.76157	0.0896245	43.0646	up
EHD4	6.36141e-06	0.000258649	3.85832	3.84971	0.0645341	59.7874	up
SLC12A2	6.51416e-06	0.000264003	3.85402	3.78928	0.105512	36.527	up
CXCR4	6.56928e-06	0.000264524	3.85249	3.80626	0.0897706	42.9149	up
SOX4	6.56874e-06	0.000264524	3.85251	3.85446	0.0608958	63.2639	up
ANP32A	6.8811e-06	0.000276192	3.84407	3.89397	0.199842	19.2356	up
TMSB10	6.96145e-06	0.000278525	3.84196	4.07754	0.824067	4.6622	up
CTNNA1	7.19158e-06	0.000286816	3.83604	3.83207	0.118	32.5088	up
MCL1	7.71352e-06	0.000306655	3.82326	3.82703	0.055591	68.7749	up
EIF4EBP1	7.78758e-06	0.000308373	3.82151	3.82431	0.0839699	45.5105	up
VTN	7.80596e-06	0.000308373	3.82108	3.80906	0.152102	25.1218	up
CDH13	7.94993e-06	0.000311115	3.81774	3.82251	0.0667183	57.2218	up
PLXNA2	7.94028e-06	0.000311115	3.81796	3.6747	0.0775327	49.2433	up
YWHAG	7.90225e-06	0.000311115	3.81884	3.72564	0.0951451	40.137	up
PTMA	8.03352e-06	0.000313407	-3.81583	-3.91488	0.326226	-11.6969	down
SLC25A4	8.12882e-06	0.00031614	3.81367	3.82097	0.146783	25.9817	up
CRIM1	8.19426e-06	0.000317699	3.8122	3.81513	0.0618601	61.6261	up
GM22426	8.27898e-06	0.000319993	3.81031	3.80404	0.0885811	43.015	up
EEF1A1	8.53587e-06	0.000328528	-3.80471	-3.16407	0.671722	-5.66412	down
EIF3B	8.55226e-06	0.000328528	3.80436	3.74384	0.116164	32.7499	up
RBM27	8.74133e-06	0.000334764	3.80034	3.81017	0.102064	37.2348	up
GLTSCR2	9.07916e-06	0.000345587	3.79337	3.79494	0.0482888	78.556	up
RIOK3	9.05158e-06	0.000345587	3.79393	3.68344	0.0935402	40.5593	up
GRAMD1A	9.40916e-06	0.000357063	3.7868	3.77961	0.0829413	45.6563	up
EML1	9.71122e-06	0.000367413	3.78097	3.51018	0.0971468	38.9201	up
FKBP9	9.75287e-06	0.000367877	3.78018	3.40811	0.108388	34.8764	up
SLC25A5	1.00774e-05	0.000378977	3.77413	3.7741	0.138071	27.3347	up
PCDH17	1.01087e-05	0.000379015	3.77356	3.78394	0.0979035	38.5436	up
PLCG1	1.01765e-05	0.000380417	3.77232	3.77248	0.0530745	71.0759	up
TSPAN18	1.03571e-05	0.000386018	3.76907	3.76545	0.0528387	71.3315	up
MAP4K4	1.06097e-05	0.000394258	3.7646	3.76228	0.052349	71.9135	up
RASIP1	1.06684e-05	0.000395268	3.76358	3.7651	0.0488383	77.0621	up
GAB1	1.0802e-05	0.000399037	3.76127	3.47409	0.10419	36.1003	up
BRD4	1.12542e-05	0.00041452	3.75366	3.75739	0.0720855	52.0723	up
SRRM2	1.13743e-05	0.000417712	3.75169	3.74725	0.0495473	75.7193	up
LRRC8C	1.23912e-05	0.00045373	3.73574	3.72525	0.0784795	47.6014	up
DYNLL1	1.25518e-05	0.000458269	-3.73333	-3.93183	0.492786	-7.57598	down
LRRFIP1	1.26666e-05	0.000461114	3.73163	3.71683	0.0717416	52.0149	up
ELK4	1.36922e-05	0.000497006	3.71706	3.69087	0.0986166	37.692	up
WAPAL	1.41937e-05	0.00051372	3.71031	3.68541	0.0733506	50.5833	up
PSMB1	1.48387e-05	0.000534954	-3.70196	-3.68051	0.0688331	-53.7817	down
SMPDL3A	1.48658e-05	0.000534954	-3.70162	-3.70725	0.08467	-43.7181	down
GATSL3	1.49369e-05	0.000535974	-3.70072	-3.70531	0.104173	-35.5247	down
2024-09-07	1.52536e-05	0.000545773	3.69677	3.70615	0.160516	23.0305	up
RPS28	1.61296e-05	0.000575474	3.68623	3.70396	0.129052	28.5638	up
CEACAM1	1.70028e-05	0.000604902	-3.67626	-3.67265	0.142978	-25.7121	down
EIF3F	1.71762e-05	0.000609341	3.67434	3.67966	0.0985217	37.2947	up
PTPRG	1.73029e-05	0.000612102	-3.67294	-3.6754	0.047775	-76.8801	down
AKAP9	1.78964e-05	0.000631314	3.66655	3.62645	0.0712321	51.4732	up
LMAN2	1.80314e-05	0.000632513	3.66512	3.63231	0.0922151	39.7453	up
UQCRFS1	1.79942e-05	0.000632513	3.66551	3.43341	0.0967689	37.879	up
CKAP4	1.80887e-05	0.000632751	3.66452	3.59369	0.0955707	38.3435	up
ATP5E	1.87879e-05	0.00065538	3.65731	3.6643	0.079103	46.2348	up
TNFAIP1	1.92736e-05	0.000670452	3.65245	3.6551	0.0489566	74.6059	up
RPLP2	1.93491e-05	0.000671217	-3.6517	-3.16004	0.429232	-8.50753	down
SOX18	2.16079e-05	0.000747501	3.63061	3.62759	0.0468583	77.4806	up
ANXA6	2.28616e-05	0.000788692	3.61979	3.61537	0.051398	70.4266	up
AP1S2	2.33207e-05	0.000802322	3.61597	3.60335	0.0651672	55.4875	up
HNRNPL	2.36425e-05	0.000811165	3.61333	3.59737	0.060345	59.8779	up
SMAD1	2.37783e-05	0.000813595	3.61223	3.61382	0.0541828	66.6675	up
RNASEH2C	2.39333e-05	0.000816668	3.61098	3.57209	0.0602269	59.9563	up
TCP1	2.47175e-05	0.000841134	3.60477	3.59963	0.0702688	51.2997	up
PDZD8	2.65781e-05	0.000901998	3.59075	3.28115	0.102016	35.198	up
REXO2	2.66967e-05	0.000903576	3.58989	3.59041	0.0545437	65.8168	up
UBB	2.68128e-05	0.000903655	-3.58905	-3.7612	0.913235	-3.93004	down
ARHGEF5	2.68434e-05	0.000903655	3.58883	3.50838	0.100991	35.5362	up
RPN1	2.70034e-05	0.000906605	3.58768	3.58813	0.0501646	71.5182	up
EAF1	2.75909e-05	0.000923851	3.58351	3.33902	0.122898	29.1584	up
P4HB	2.7947e-05	0.000933282	3.58102	3.57916	0.0605561	59.1356	up
YWHAB	2.82154e-05	0.000939739	3.57917	3.58022	0.0657451	54.4401	up
RWDD1	2.82994e-05	0.000940034	3.57859	3.56821	0.0887499	40.3222	up
EIF4G3	2.86494e-05	0.000949144	3.5762	3.56865	0.0500519	71.4499	up
KIF26A	2.93392e-05	0.000969431	3.57158	3.53872	0.0794202	44.9707	up
ATXN7L3B	3.02588e-05	0.000997186	3.56558	3.5681	0.0489499	72.8413	up
HSPA1A	3.06045e-05	0.0010033	-3.56336	-3.5587	0.0874541	-40.7455	down
ST6GALNAC2	3.06027e-05	0.0010033	-3.56337	-3.57148	0.0952921	-37.3942	down
SERINC3	3.07954e-05	0.00100692	-3.56215	-3.7612	0.517654	-6.88134	down
RAN	3.2049e-05	0.00104518	3.55437	3.55587	0.0460891	77.1195	up
EIF5A	3.29189e-05	0.00107057	3.54913	3.55131	0.0474714	74.7635	up
VMP1	3.29985e-05	0.00107057	3.54866	3.52709	0.0583807	60.7848	up
GDPD5	3.52959e-05	0.00114214	3.53548	3.46015	0.0883505	40.0165	up
MNDAL	3.55058e-05	0.00114598	-3.53431	-3.54061	0.0863055	-40.9512	down
INF2	3.58142e-05	0.00115296	3.53261	3.36095	0.095665	36.9269	up
TES	3.75411e-05	0.00120545	3.52336	3.51617	0.0666708	52.8471	up
BCL7B	3.92352e-05	0.00125663	3.51466	3.42755	0.0746919	47.0554	up
CAPNS1	4.03676e-05	0.0012896	3.50904	3.49678	0.0467956	74.9865	up
PCBP2	4.09298e-05	0.00130423	3.50631	3.50387	0.0463397	75.6653	up
CYP2D22	4.11321e-05	0.00130735	-3.50533	-3.48366	0.0925414	-37.8785	down
EVA1B	4.43528e-05	0.00140615	3.49039	3.48108	0.0581756	59.9975	up
SERPINE1	4.4689e-05	0.00141323	3.48889	3.42494	0.0857763	40.6743	up
NOL7	4.54394e-05	0.00143334	3.48558	3.45352	0.0686506	50.7728	up
FAM133B	4.58534e-05	0.00144277	3.48378	3.44178	0.0790508	44.0702	up
NUDT4	4.74134e-05	0.00148812	3.47712	3.36172	0.0933542	37.2466	up
CYB5R3	4.77782e-05	0.00149582	3.4756	3.3998	0.0926969	37.4942	up
RTF1	4.86276e-05	0.00151861	3.47208	3.32582	0.0786365	44.1536	up
BTG2	4.9236e-05	0.00153379	3.4696	3.47092	0.0463176	74.9089	up
FERMT2	4.93837e-05	0.00153457	3.469	3.45424	0.0656978	52.8024	up
RNF181	4.98478e-05	0.00154516	-3.46713	-3.43931	0.110679	-31.3259	down
2024-09-04	5.21833e-05	0.00161356	3.45798	3.45875	0.0679471	50.8922	up
4931406P16RIK	5.30186e-05	0.00163339	3.4548	3.45526	0.0470414	73.4417	up
RPL14	5.30855e-05	0.00163339	3.45454	3.61092	0.418791	8.24884	up
DNAJB11	5.38263e-05	0.00165111	3.45177	3.36299	0.0962854	35.8493	up
S100A6	5.3925e-05	0.00165111	3.4514	3.46103	0.12861	26.8361	up
CHD4	5.45138e-05	0.00166506	3.44922	3.45098	0.0459563	75.0544	up
MAGED1	5.52212e-05	0.00168257	3.44663	3.38491	0.0594115	58.0129	up
ST3GAL5	5.55198e-05	0.00168756	3.44555	3.24899	0.0988805	34.8456	up
STRAP	5.9825e-05	0.00181402	3.43052	3.30149	0.112065	30.6118	up
BRD3	6.11259e-05	0.00184833	3.42618	3.4184	0.0734549	46.6433	up
HNRNPA0	6.12518e-05	0.00184833	3.42576	3.42207	0.0570968	59.9992	up
PGLYRP1	6.16202e-05	0.00185379	-3.42455	-3.41106	0.0447263	-76.5669	down
TMEM252	6.17289e-05	0.00185379	3.42419	3.41769	0.0494987	69.1774	up
BAMBI	6.40225e-05	0.00191807	3.41682	3.23546	0.0842958	40.5337	up
IPO11	6.44226e-05	0.00192087	3.41556	3.38368	0.0724124	47.1681	up
MIR22HG	6.43796e-05	0.00192087	3.41569	3.41238	0.102745	33.2442	up
LTBP4	6.49902e-05	0.00193319	-3.41378	-3.40401	0.045528	-74.9821	down
GPX8	6.74991e-05	0.00200306	3.4061	3.41799	0.123896	27.4916	up
ATP5J2	6.97453e-05	0.00206107	3.39945	3.40368	0.122359	27.7825	up
RPS2	6.9783e-05	0.00206107	3.39934	3.39993	0.0447898	75.8954	up
ATP5F1	7.02406e-05	0.0020697	3.39801	3.39627	0.0485761	69.9524	up
CCNT1	7.07752e-05	0.00207569	3.39647	3.2446	0.110546	30.7244	up
SRSF6	7.06269e-05	0.00207569	3.3969	3.37728	0.0609571	55.726	up
DCAF6	7.31498e-05	0.00214032	3.38975	2.81292	0.104818	32.3392	up
EEF1D	7.49218e-05	0.00218705	3.38487	3.38605	0.0458773	73.7809	up
KDELR2	7.5932e-05	0.00221139	3.38213	3.35525	0.0625092	54.1061	up
DUSP6	7.64957e-05	0.00222263	3.38062	3.37747	0.0460993	73.3334	up
DNAJC1	7.76051e-05	0.00224445	3.37768	3.38336	0.0784154	43.0742	up
NPDC1	7.74887e-05	0.00224445	3.37798	3.35132	0.0664477	50.8367	up
SEC61B	7.96513e-05	0.00229833	3.37235	3.36884	0.0755951	44.6107	up
TFPI	8.07447e-05	0.00232452	3.36956	3.30213	0.0694129	48.5437	up
ACTR3	8.51382e-05	0.00244538	3.35868	3.36051	0.0478021	70.2623	up
NDUFB7	8.57936e-05	0.00245856	3.35711	3.3588	0.0454561	73.8538	up
PCNP	8.78222e-05	0.00251095	3.3523	3.17269	0.0991285	33.8177	up
MT-RNR2	8.8585e-05	0.00252699	-3.35052	-3.66356	0.926903	-3.61474	down
EIF2S2	8.88644e-05	0.0025292	3.34987	3.35301	0.0767182	43.6646	up
GBP2	8.90771e-05	0.00252951	-3.34937	-3.31531	0.09683	-34.5903	down
TLN1	9.28007e-05	0.00262928	3.34093	3.34018	0.0457836	72.972	up
ATP1A2	9.46955e-05	0.00267691	3.33675	3.34226	0.139826	23.8636	up
PFKP	9.85144e-05	0.00277859	3.32857	3.32526	0.0482742	68.9512	up
EPB41L2	0.00010029	0.00282231	3.32486	3.18556	0.106266	31.2881	up
2610507B11RIK	0.000106201	0.00296914	3.31296	3.10851	0.0983292	33.6926	up
POLD3	0.000106218	0.00296914	3.31293	2.98436	0.114358	28.9698	up
TPRGL	0.000105911	0.00296914	3.31353	2.84222	0.112921	29.3439	up
FAM104A	0.000109836	0.00306343	3.30595	3.17136	0.0911873	36.2546	up
MMP14	0.000111943	0.00311526	3.30199	3.23201	0.102379	32.2525	up
TSPAN2	0.000113173	0.00314251	3.29971	3.2371	0.106235	31.0604	up
PSMD6	0.000114442	0.00317071	3.29738	3.29987	0.0524465	62.8713	up
TMEM30A	0.000116606	0.00322353	3.29346	3.29164	0.0455529	72.2997	up
EGR1	0.000118208	0.00326062	3.29061	3.29303	0.0833995	39.456	up
POR	0.000118634	0.00326516	-3.28985	-3.19498	0.113439	-29.0012	down
FAM162A	0.000120435	0.00330748	3.2867	3.14088	0.0977532	33.6224	up
MTPN	0.000122528	0.0033576	3.28308	3.27968	0.0499914	65.673	up
PSMB4	0.000129661	0.0035453	3.27119	3.26996	0.0441992	74.0103	up
ITGA4	0.000130744	0.00356711	3.26944	3.27919	0.10625	30.7712	up
ERG	0.000132581	0.00360938	3.2665	3.26569	0.0490155	66.6422	up
RPLP0	0.000136149	0.00369846	-3.2609	-2.94444	0.391649	-8.32609	down
NRP1	0.000137663	0.0037315	3.25857	3.26044	0.0477055	68.306	up
PABPC1	0.000139815	0.00378165	3.25529	3.421	0.440717	7.38635	up
DNAJA2	0.000142994	0.00385931	3.25053	3.25364	0.0596467	54.4964	up
RHOA	0.000143497	0.00386455	-3.24979	-3.21158	0.142701	-22.7735	down
SRSF11	0.000144997	0.00389657	3.24759	3.2405	0.0446474	72.7386	up
GLRX5	0.000149404	0.00399783	3.24124	3.22603	0.0703863	46.0493	up
PRKCE	0.000149371	0.00399783	3.24129	2.87858	0.114433	28.3248	up
EHD2	0.000152776	0.00407278	3.2365	3.23855	0.0490182	66.0266	up
IER3IP1	0.000153038	0.00407278	3.23614	3.23406	0.045544	71.0553	up
KDM2A	0.00015318	0.00407278	3.23594	3.15172	0.0975645	33.1672	up
HJURP	0.000157282	0.00417297	3.23032	3.2312	0.0634343	50.9239	up
ITPR1	0.000159183	0.00421074	3.22776	3.14948	0.0686893	46.9907	up
SPRY1	0.000159378	0.00421074	3.2275	3.23394	0.104306	30.9427	up
DCBLD1	0.000163988	0.00431447	3.22142	3.14193	0.103837	31.024	up
RALA	0.000163993	0.00431447	3.22142	3.01716	0.111204	28.9684	up
TGFBI	0.000170895	0.00448661	3.21261	3.20005	0.127823	25.1334	up
RAB2A	0.000174307	0.00456662	3.20838	3.19852	0.0523056	61.3391	up
PPP1R12C	0.000177286	0.00463498	3.20475	3.20556	0.0550662	58.1981	up
NOTCH4	0.000180375	0.00468984	3.20104	3.17983	0.0729687	43.8687	up
TIAL1	0.000180055	0.00468984	3.20142	3.20226	0.0486358	65.8244	up
UBE2D3	0.000180508	0.00468984	3.20088	3.20336	0.0549239	58.2785	up
CMTM3	0.000184466	0.00476683	3.19622	2.9732	0.114216	27.9841	up
LIMS1	0.000184613	0.00476683	3.19605	3.1971	0.0437713	73.0171	up
SUPT5	0.000184354	0.00476683	3.19636	3.19313	0.061216	52.2144	up
TMEM66	0.000188385	0.00485421	3.19171	3.19274	0.0483623	65.9958	up
PSMC1	0.000189373	0.00486965	3.19058	3.1895	0.0462269	69.02	up
SYNCRIP	0.000191667	0.00491853	3.18799	3.1826	0.0803516	39.6755	up
PTP4A2	0.000193402	0.0049529	3.18605	3.18664	0.0438155	72.715	up
PPP1CB	0.000194509	0.00496364	3.18482	3.18467	0.0737102	43.2073	up
RAB14	0.000194614	0.00496364	3.1847	3.18251	0.044488	71.5855	up
RPL39	0.000196338	0.00499744	-3.1828	-3.13865	0.145485	-21.8771	down
DHRS1	0.000197302	0.0050118	-3.18174	-3.11371	0.102381	-31.0776	down
RRP1	0.000199117	0.00504766	3.17976	3.16953	0.0460739	69.0145	up
RPS16	0.000208131	0.00526551	-3.17019	-3.16715	0.043389	-73.0645	down
RNASE4	0.000211586	0.00534211	-3.16663	-2.7131	0.0900912	-35.1491	down
EIF3C	0.000213173	0.00536058	3.16501	3.1655	0.0471348	67.1481	up
KANK2	0.000212762	0.00536058	3.16543	3.07973	0.114604	27.6206	up
M6PR	0.000214526	0.0053838	3.16364	3.16474	0.043908	72.0515	up
COMMD1	0.000217386	0.00544466	3.16076	3.16032	0.0468366	67.4849	up
RTN3	0.00021837	0.00545837	3.15979	3.15818	0.0484833	65.1727	up
TTYH3	0.000223212	0.0055683	3.15502	2.76952	0.102858	30.6734	up
KDM1A	0.000225785	0.00562127	3.15253	3.05173	0.0903819	34.8801	up
SLFN5	0.000228931	0.00568831	-3.14952	-3.15102	0.0460575	-68.3822	down
PRDX4	0.000230711	0.00572117	3.14783	3.14029	0.0816646	38.5458	up
RAB7	0.000237819	0.00587417	3.14121	3.12932	0.0584868	53.7081	up
REEP3	0.000237719	0.00587417	3.14131	3.13909	0.0488225	64.3414	up
SMAD5	0.000238365	0.00587607	3.14071	3.12394	0.0807525	38.8931	up
TSEN34	0.000245018	0.00602821	3.1347	3.02819	0.102491	30.5852	up
FILIP1L	0.000248185	0.00608223	3.13189	3.12076	0.0868038	36.0801	up
QK	0.00024782	0.00608223	3.13221	3.13381	0.0472321	66.3154	up
ODC1	0.000249707	0.00610757	3.13055	2.83799	0.127117	24.6274	up
MEF2C	0.000254974	0.00622425	3.12598	3.09824	0.0487691	64.0977	up
SERPINB9	0.000265392	0.00646595	-3.11719	-3.12826	0.116799	-26.6884	down
ARL6IP5	0.000266758	0.00648661	-3.11607	-3.11829	0.0530498	-58.7385	down
ACTG1	0.000269465	0.00653975	3.11385	3.03977	0.0865237	35.9884	up
PLIN2	0.000270575	0.00655399	-3.11294	-3.06903	0.0855043	-36.4069	down
PEAR1	0.000271882	0.00656026	3.11188	3.02802	0.0739225	42.0965	up
PPIC	0.000271585	0.00656026	3.11212	3.11292	0.0491289	63.3461	up
CXX1B	0.000274122	0.00660161	3.11008	3.11245	0.0573037	54.2735	up
CALM2	0.000279855	0.00672673	3.10552	3.10971	0.0754513	41.1592	up
PRPF38B	0.000281056	0.00674264	3.10457	3.10494	0.0442843	70.1054	up
RAP1B	0.000284833	0.00682021	3.10163	3.09648	0.0640706	48.4095	up
LSM14A	0.000288015	0.00688324	3.09917	3.06052	0.105397	29.4047	up
PTP4A3	0.000292632	0.00698026	3.09566	3.04565	0.073088	42.3552	up
ZFP148	0.000295746	0.00704112	3.09332	2.93425	0.0989814	31.2515	up
PCP4L1	0.000298906	0.00710284	-3.09097	-2.98001	0.126113	-24.5096	down
SRSF10	0.000300346	0.00712355	3.0899	3.08058	0.0814652	37.9291	up
UBL5	0.000305569	0.00723371	-3.08608	-3.08001	0.0764783	-40.3524	down
PTN	0.000308644	0.00729274	-3.08386	-2.91797	0.100202	-30.7765	down
CLIC5	0.000328434	0.0077435	-3.07005	-3.05613	0.11656	-26.3389	down
ROCK1	0.000328958	0.0077435	3.0697	3.07248	0.0708863	43.3045	up
SERP1	0.000331467	0.00778791	3.068	2.98888	0.0830909	36.9235	up
JAG1	0.000333683	0.00782531	3.06652	3.0295	0.0668165	45.8946	up
YBX1	0.000334541	0.00783077	3.06594	3.06717	0.0426057	71.9609	up
R3HDM2	0.000338836	0.00791649	3.0631	2.79311	0.107284	28.5513	up
TMEM33	0.000355874	0.00829908	-3.05213	-3.04291	0.0954643	-31.9715	down
NAP1L4	0.00035691	0.00830777	3.05148	3.05307	0.0447759	68.1502	up
GTL3	0.00037241	0.00863647	3.04195	2.90053	0.073094	41.617	up
TMEM2	0.000372267	0.00863647	3.04204	2.70584	0.112318	27.0842	up
GRCC10	0.000375918	0.00870171	-3.03985	-3.01587	0.0511247	-59.4594	down
MAL	0.000378754	0.00873953	-3.03816	-2.96419	0.0913753	-33.2492	down
1500012F01RIK	0.000379527	0.00873953	3.0377	3.03759	0.0618029	49.1514	up
AIMP1	0.000379646	0.00873953	3.03763	2.96995	0.0872715	34.8066	up
SRGN	0.000382405	0.0087869	-3.036	-3.03079	0.0557794	-54.4287	down
LOXL2	0.000389072	0.00892372	3.03211	2.84436	0.115116	26.3397	up
DTX3L	0.000395198	0.00904766	-3.02859	-3.04175	0.132374	-22.8791	down
PDLIM1	0.000399266	0.00912411	3.02628	2.95035	0.121916	24.8227	up
ARPC1B	0.000402863	0.00917283	-3.02426	-2.991	0.153595	-19.6898	down
MAP3K11	0.000402504	0.00917283	3.02446	2.89921	0.101059	29.9277	up
MAP4K2	0.000409136	0.00929875	3.02077	3.00941	0.0476978	63.3315	up
EMP1	0.000428985	0.0097322	3.01005	3.01772	0.106109	28.3676	up
RNF216	0.000436996	0.00989602	3.00586	2.87702	0.0900141	33.3932	up
JUND	0.000437934	0.00989937	3.00537	2.8832	0.115375	26.0486	up
APP	0.000451477	0.0101871	-2.99845	-2.97893	0.374925	-7.99746	down
ZDHHC20	0.000456812	0.0102889	2.99578	2.99639	0.0426524	70.2371	up
ECH1	0.000463948	0.0103931	-2.99225	-2.95421	0.0468783	-63.8301	down
GM9493	0.000463874	0.0103931	-2.99229	-2.97766	0.112668	-26.5584	down
DDX1	0.000463931	0.0103931	2.99226	2.98171	0.0699492	42.7776	up
GABARAPL1	0.000464756	0.0103931	2.99185	2.99159	0.0439549	68.0665	up
SNHG3	0.000470413	0.0105009	2.98909	2.90916	0.072635	41.1523	up
PDCL3	0.000471979	0.0105171	2.98834	2.95959	0.0628856	47.5202	up
SENP6	0.000476057	0.0105891	2.98637	2.97262	0.0526132	56.7609	up
CLCN4-2	0.000500354	0.0111098	2.975	2.93642	0.0780085	38.1368	up
H2AFY	0.000507008	0.0112376	2.97197	2.67623	0.101874	29.1729	up
GLUD1	0.000514503	0.0113836	2.96861	2.86345	0.1095	27.1104	up
SMTN	0.000519438	0.0114725	2.96641	2.96078	0.0423152	70.1029	up
IL10RB	0.000520443	0.0114745	-2.96597	-2.95705	0.0718028	-41.3072	down
GM5160	0.000550602	0.0121181	-2.95301	-2.93775	0.127152	-23.2243	down
CTTNBP2NL	0.000557647	0.0122516	2.95008	2.92868	0.0650842	45.3272	up
ACAA1A	0.000577753	0.0126711	2.9419	2.80656	0.0910674	32.3047	up
SCP2	0.000605709	0.0132379	-2.93096	-2.89848	0.0652164	-44.942	down
PPP1R15A	0.000605372	0.0132379	2.93109	2.86284	0.0775084	37.8164	up
NPR1	0.000613871	0.0133929	-2.92785	-2.92737	0.113898	-25.7058	down
PALMD	0.000623138	0.0135478	-2.92437	-2.92119	0.0587978	-49.7361	down
MPZL1	0.000622412	0.0135478	2.92464	2.92579	0.0439763	66.505	up
CTTN	0.000635645	0.0137958	2.91975	2.88409	0.0994865	29.3482	up
MCRS1	0.000641224	0.0138928	-2.91771	-2.91438	0.120436	-24.2262	down
ACAT1	0.00064344	0.0139167	2.91691	2.90501	0.067932	42.9387	up
EIF4E2	0.000645536	0.013938	2.91615	2.91398	0.0552847	52.7479	up
UBE2R2	0.000646957	0.0139447	2.91564	2.83857	0.0718587	40.5746	up
MVB12A	0.000664374	0.0142955	2.90944	2.68251	0.104565	27.8244	up
RPS18	0.000672139	0.0144377	-2.90673	-2.19722	0.443856	-6.54881	down
ATP5D	0.000673506	0.0144423	2.90625	2.90701	0.0421827	68.8969	up
ACER2	0.000689384	0.0147323	-2.9008	-2.90139	0.0715404	-40.5478	down
REEP5	0.000688796	0.0147323	2.901	2.89417	0.0435064	66.6799	up
SRP9	0.000693671	0.0147987	2.89935	2.89967	0.0607397	47.7341	up
HSBP1	0.00069521	0.0148063	2.89883	2.90136	0.0601869	48.1639	up
S1PR1	0.000709652	0.0150882	2.89401	2.89582	0.0663061	43.6463	up
TNFRSF19	0.000711796	0.0151082	-2.89331	-2.8443	0.113346	-25.5264	down
ABCC6	0.000721187	0.0152816	-2.89023	-2.8735	0.129564	-22.3074	down
SF1	0.000734274	0.0155326	2.886	2.84601	0.0711471	40.5639	up
ARF4	0.000737345	0.0155713	2.88502	2.88657	0.0465547	61.9706	up
AP3D1	0.000739537	0.0155913	2.88432	2.88222	0.069957	41.2299	up
HTATSF1	0.000758693	0.0159683	2.8783	2.74202	0.0758626	37.941	up
MAP1LC3B	0.000778065	0.0163485	-2.87235	-2.87258	0.0591465	-48.5634	down
GIMAP1	0.00078367	0.0164387	2.87066	2.77544	0.0844666	33.9857	up
FAM63A	0.00079193	0.0165842	-2.86818	-2.86885	0.0973242	-29.4704	down
RP23-103I12.13	0.000797563	0.0166743	2.86651	2.79649	0.117198	24.4586	up
ETF1	0.00080049	0.0167076	2.86564	2.738	0.107698	26.6081	up
NDUFA13	0.000804481	0.0167629	2.86446	2.85716	0.043517	65.824	up
SHOC2	0.000813317	0.0169189	2.86188	2.75853	0.0657458	43.5294	up
DHRS3	0.000826122	0.0171568	-2.85817	-2.86697	0.121651	-23.4949	down
ALG14	0.000832203	0.0171975	-2.85643	-2.81075	0.116457	-24.5278	down
CMC1	0.000832186	0.0171975	2.85644	2.50167	0.109024	26.2	up
RAC1	0.000830407	0.0171975	2.85695	2.85835	0.0446922	63.9249	up
GGTA1	0.000837788	0.0172844	-2.85485	-2.67691	0.109798	-26.0009	down
NHP2	0.000849316	0.0174934	2.8516	2.76064	0.0711809	40.0613	up
CGGBP1	0.000860631	0.0176974	2.84845	2.74102	0.0884797	32.1933	up
CRIPT	0.00086655	0.0177898	2.84682	2.84805	0.0558767	50.9483	up
ATF3	0.000870173	0.017835	2.84583	2.82163	0.0972506	29.2629	up
GM26924	0.000891147	0.018235	2.84016	2.84141	0.0423242	67.1047	up
RORA	0.000895467	0.0182935	2.839	2.57415	0.097264	29.1886	up
TRIOBP	0.000912354	0.0186082	2.83454	2.66441	0.113683	24.9338	up
SHE	0.000930096	0.0189392	2.82994	2.81335	0.0801937	35.2888	up
CD97	0.000941945	0.0191298	-2.82691	-2.82149	0.0427306	-66.1566	down
H3F3A	0.000945671	0.0191298	-2.82597	-2.82767	0.0492179	-57.4174	down
ISG15	0.000946187	0.0191298	-2.82584	-2.77893	0.0690525	-40.923	down
HNRNPC	0.000947093	0.0191298	2.82561	2.82676	0.0656539	43.0379	up
NECAP2	0.00094627	0.0191298	2.82581	2.66474	0.0797482	35.4342	up
HDAC7	0.000954355	0.0192454	2.82378	2.82632	0.0678695	41.606	up
CANX	0.000956471	0.0192571	2.82324	2.82222	0.0706895	39.9387	up
MAF1	0.000973239	0.0195461	2.81908	2.65712	0.102032	27.6292	up
SLTM	0.000973948	0.0195461	2.8189	2.81556	0.0480181	58.705	up
RGS16	0.000981105	0.0196268	2.81714	2.60097	0.101953	27.6318	up
TTC3	0.000980461	0.0196268	2.8173	2.81854	0.042103	66.9145	up
CRLF2	0.000987503	0.0197233	2.81558	2.70183	0.106445	26.4512	up
CCT8	0.00100605	0.0200616	2.81111	2.78132	0.0421327	66.7204	up
BRD2	0.00102368	0.0203808	2.80693	2.80961	0.0627575	44.7266	up
AQP11	0.00104306	0.0207338	-2.80241	-2.79977	0.120933	-23.1732	down
GUCY1B3	0.00104941	0.020827	2.80094	2.65655	0.122346	22.8936	up
LSM2	0.0010519	0.0208433	2.80037	2.5	0.110662	25.3055	up
HDLBP	0.0010555	0.0208815	2.79955	2.74895	0.0516775	54.1734	up
HBA-A2	0.00107022	0.0211061	2.7962	2.73733	0.122556	22.8156	up
SPATA13	0.00106964	0.0211061	2.79633	2.4928	0.113975	24.5346	up
AKAP8	0.00108209	0.0212732	2.79353	2.58369	0.091894	30.3995	up
SPTLC2	0.00108175	0.0212732	2.79361	2.68122	0.0815187	34.2695	up
RAB11A	0.0010957	0.021507	2.79051	2.7913	0.0420447	66.3701	up
NES	0.00111278	0.021808	2.78676	2.78781	0.0412308	67.5893	up
YME1L1	0.00111643	0.0218455	2.78597	2.77168	0.0634459	43.9109	up
PPM1F	0.00111829	0.0218477	2.78556	2.30189	0.115813	24.0521	up
HIPK3	0.00112714	0.0219862	2.78365	2.63186	0.0815455	34.1362	up
RHEB	0.00114703	0.0223394	2.7794	2.7692	0.0627243	44.3114	up
MAST4	0.0011559	0.0224523	2.77753	2.6763	0.0747159	37.1745	up
TPR	0.00115641	0.0224523	2.77742	2.77929	0.052723	52.6796	up
SUB1	0.00116618	0.022607	2.77538	2.77286	0.077866	35.643	up
EXOC3L4	0.00117371	0.0227177	2.77381	2.7107	0.111966	24.7737	up
2024-09-01	0.00118029	0.0228098	2.77245	2.77564	0.0979902	28.2931	up
TIMM13	0.00118376	0.0228416	2.77174	2.76896	0.0441554	62.7722	up
PALD1	0.00118571	0.022844	2.77134	2.72094	0.0878067	31.5618	up
CLTB	0.00119412	0.0229707	2.76961	2.72116	0.0702786	39.4091	up
1810043H04RIK	0.00120017	0.0230516	-2.76838	-2.77639	0.1092	-25.3515	down
TDRP	0.00121471	0.0232952	-2.76544	-2.74995	0.0632264	-43.7388	down
ITSN2	0.00127392	0.0243933	2.75381	2.75466	0.0448645	61.3807	up
CHST2	0.00127633	0.0244022	2.75335	2.60496	0.118158	23.3022	up
ATPIF1	0.00128495	0.0245295	2.7517	2.76689	0.158208	17.3929	up
MGA	0.00129268	0.0246397	2.75023	2.68226	0.0958724	28.6863	up
CCM2L	0.00130054	0.0247141	2.74874	2.74167	0.0413071	66.544	up
CSNK1E	0.00129859	0.0247141	2.74911	2.69822	0.109575	25.0888	up
PNPLA2	0.0013109	0.0248559	-2.74679	-2.70607	0.0668176	-41.1088	down
SLC29A1	0.00131197	0.0248559	2.74659	2.7435	0.0475493	57.7631	up
APLNR	0.00132239	0.0250156	2.74465	2.74587	0.0468945	58.5281	up
ABI1	0.00132617	0.0250491	2.74395	2.74631	0.0595223	46.0995	up
TFRC	0.00133565	0.0251902	-2.7422	-2.72998	0.0547704	-50.0672	down
SNRNP48	0.00135658	0.0255465	2.73837	2.63652	0.103198	26.5351	up
TMEM219	0.00136013	0.0255749	2.73773	2.68696	0.112274	24.3844	up
PRKRIP1	0.00137626	0.0258008	2.73483	2.70954	0.112473	24.3155	up
RGL1	0.00137572	0.0258008	2.73492	2.60822	0.0957197	28.5722	up
FAM107A	0.00138017	0.0258353	-2.73413	-2.7054	0.125554	-21.7765	down
SMARCA5	0.00138301	0.02585	2.73362	2.37686	0.117114	23.3416	up
IGF1R	0.00139203	0.025941	-2.73202	-2.73316	0.121639	-22.46	down
MVK	0.00139086	0.025941	-2.73223	-2.63319	0.123606	-22.1044	down
MRPL52	0.00142594	0.0265335	2.72608	2.72294	0.0445056	61.2525	up
ATXN2L	0.00143313	0.0265882	2.72484	2.6828	0.0961695	28.3337	up
EIF4G1	0.00143126	0.0265882	2.72516	2.72647	0.044698	60.9682	up
SURF4	0.0014389	0.0266559	2.72384	2.72472	0.06642	41.0094	up
RNF144A	0.00144106	0.0266565	2.72347	2.54461	0.109915	24.778	up
PELP1	0.00145792	0.0269284	2.72059	2.28025	0.116183	23.4164	up
SNX2	0.00148709	0.0274269	-2.71569	-2.70096	0.0972305	-27.9304	down
HINT2	0.00150359	0.0276496	2.71295	2.61598	0.100921	26.882	up
POMP	0.00150152	0.0276496	2.71329	2.70533	0.170522	15.9117	up
HDGFRP2	0.00151299	0.0277817	2.7114	2.50851	0.101912	26.6055	up
GPCPD1	0.00153312	0.0281103	-2.70812	-2.7044	0.0412995	-65.5727	down
CD151	0.00155132	0.0283615	-2.70519	-2.70768	0.0628165	-43.0649	down
CTSA	0.00155135	0.0283615	2.70518	2.69836	0.0501435	53.9488	up
SDPR	0.00156908	0.0286438	-2.70236	-2.70367	0.0449973	-60.0559	down
ZCRB1	0.00157702	0.0287468	2.7011	2.70008	0.04849	55.7043	up
SERPINE2	0.00159058	0.0289518	2.69897	2.46325	0.12642	21.3492	up
WSCD1	0.00161089	0.029279	2.6958	2.62409	0.117448	22.9532	up
PDLIM7	0.00161936	0.0293902	2.69449	2.69309	0.0409034	65.8746	up
PRDM1	0.00164598	0.0298301	2.69042	2.47909	0.106257	25.32	up
ORMDL3	0.00166385	0.0301105	-2.68772	-2.67213	0.066706	-40.2921	down
PDCD4	0.00167068	0.0301904	2.6867	2.52778	0.0794867	33.8006	up
ZFP706	0.00167378	0.0302027	2.68624	2.68588	0.0462584	58.0702	up
ID2	0.00167886	0.0302509	-2.68548	-2.6181	0.0984209	-27.2856	down
BCR	0.00168485	0.0302838	2.68458	2.68645	0.0651565	41.2021	up
2024-09-11	0.00168552	0.0302838	2.68449	2.65873	0.0929184	28.8908	up
PRPF40A	0.00169371	0.0303873	2.68327	2.67297	0.041184	65.1532	up
DPYSL2	0.00170643	0.0305717	2.6814	2.63168	0.0781836	34.2962	up
2024-09-10	0.00172256	0.0307305	2.67904	2.64287	0.0612158	43.7638	up
SLK	0.00172164	0.0307305	2.67917	2.67962	0.0494751	54.1519	up
TBL1X	0.00172266	0.0307305	2.67902	2.66092	0.0807672	33.1697	up
SSB	0.00172826	0.0307867	2.67821	2.6792	0.053003	50.5294	up
GLS	0.00173436	0.0308514	2.67733	2.5909	0.0653855	40.9468	up
TOP1	0.0017486	0.0310605	2.67527	2.67352	0.0419841	63.7211	up
GM14005	0.00175421	0.031116	2.67447	2.64653	0.0900563	29.6978	up
SMC2	0.00176334	0.0312339	2.67316	2.33644	0.11405	23.4386	up
PABPC4	0.00178386	0.0315527	2.67026	2.43221	0.116675	22.8862	up
VAT1	0.00182423	0.0322212	2.66462	2.59311	0.0800713	33.2781	up
PMEPA1	0.00184348	0.0325153	2.66198	2.64154	0.0627357	42.4317	up
RPSA	0.00186148	0.0327867	-2.65953	-2.66056	0.0401727	-66.2023	down
STK40	0.00186607	0.0328213	2.65891	2.22597	0.102878	25.8453	up
CAPZB	0.00187579	0.032905	2.65759	2.65692	0.0672327	39.5283	up
FUS	0.00188134	0.032905	2.65685	2.65763	0.0409377	64.8998	up
PDE8A	0.00187918	0.032905	2.65714	2.62151	0.0770957	34.4655	up
PTPRK	0.00188036	0.032905	2.65698	2.41263	0.112154	23.6905	up
FAM212A	0.00191617	0.0334675	2.65221	2.47002	0.108179	24.5168	up
CBX6	0.00192179	0.0335189	2.65147	2.32827	0.108476	24.443	up
ETNK1	0.00193875	0.0337677	2.64925	2.59015	0.0811908	32.6299	up
MAPRE1	0.00194744	0.033872	2.64811	2.6445	0.0402076	65.861	up
SRF	0.0019628	0.0340917	2.64612	2.52357	0.109692	24.1233	up
TIAM1	0.00196824	0.0341389	-2.64542	-2.64138	0.10124	-26.1302	down
EIF1B	0.00197881	0.0342747	2.64406	2.57201	0.0801185	33.0019	up
CCDC85B	0.00199604	0.0345254	2.64186	2.42366	0.112488	23.4857	up
UNC5B	0.00203528	0.0351556	2.63692	2.62619	0.124662	21.1525	up
SART1	0.00204079	0.0352023	2.63623	2.50198	0.115279	22.8683	up
RASGRP2	0.0020501	0.0353143	2.63507	2.62567	0.100876	26.1218	up
STT3B	0.00207521	0.0356976	2.63197	2.59848	0.0860181	30.5979	up
STXBP3A	0.00208733	0.0358568	-2.63049	-2.63721	0.110054	-23.9017	down
COPA	0.00209689	0.0359718	2.62933	2.58732	0.0707066	37.1865	up
CXX1C	0.00212536	0.0364102	-2.62589	-2.5704	0.12228	-21.4744	down
SLC9A3R2	0.00214121	0.0365816	-2.62399	-2.62068	0.04415	-59.4336	down
PHC2	0.00213912	0.0365816	2.62424	2.56392	0.101916	25.7491	up
NFE2L2	0.00216748	0.0369801	-2.62088	-2.6111	0.0442214	-59.2672	down
GM9846	0.00221143	0.0376786	2.61574	2.59432	0.0720467	36.3062	up
PAFAH1B2	0.00221883	0.0377532	2.61489	2.46811	0.0922001	28.361	up
MAP3K1	0.00222706	0.0378419	-2.61394	-2.62333	0.123484	-21.1683	down
SLC19A3	0.00226971	0.0384762	-2.60908	-2.60135	0.134084	-19.4585	down
COX7A2	0.00227053	0.0384762	2.60898	2.61149	0.0977365	26.6941	up
CFL2	0.00232127	0.0392827	2.60331	2.54517	0.064057	40.6405	up
CRK	0.00232501	0.039293	2.6029	2.60445	0.0719705	36.1661	up
ATF2	0.00235103	0.0396792	-2.60003	-2.60468	0.109101	-23.8315	down
NOP56	0.00238771	0.040244	2.59605	2.49928	0.0784488	33.0923	up
SNRPF	0.00239903	0.0403804	2.59483	2.59705	0.05991	43.3121	up
IL11RA1	0.00242983	0.0408439	2.59154	2.56236	0.113227	22.888	up
SLC25A39	0.00244239	0.0410001	2.59021	2.48228	0.100655	25.7334	up
SPPL3	0.00249252	0.0417856	2.58496	2.35468	0.104562	24.7218	up
NEDD8	0.00254212	0.0425601	2.57986	2.57195	0.0487613	52.9079	up
AIFM1	0.00255422	0.0426487	-2.57863	-2.58748	0.122166	-21.1075	down
PIM3	0.00255309	0.0426487	2.57875	2.56318	0.0837404	30.7945	up
GABARAPL2	0.00260764	0.0434826	-2.57326	-2.57318	0.04022	-63.9797	down
FLNB	0.00268875	0.0447755	2.5653	2.55952	0.048205	53.2165	up
MPHOSPH8	0.00275586	0.0458321	2.55888	2.5531	0.0473401	54.0531	up
KPNB1	0.00276436	0.0459125	2.55808	2.52941	0.0910516	28.0948	up
ELF2	0.00277563	0.0460388	2.55701	2.32639	0.113893	22.451	up
TROVE2	0.00279085	0.0462299	2.55559	2.53711	0.0756073	33.8008	up
GNG12	0.00280017	0.046323	2.55472	2.55618	0.0691845	36.9261	up
IMPA1	0.00281925	0.0465771	-2.55294	-2.5462	0.119849	-21.3012	down
BIN1	0.00284402	0.0469245	2.55065	2.45909	0.115751	22.0357	up
OPN1SW	0.00287514	0.0473196	-2.54781	-2.53263	0.12371	-20.5951	down
VAMP3	0.00287552	0.0473196	-2.54777	-2.54107	0.0420095	-60.6475	down
CD34	0.00288434	0.0474024	2.54697	2.37158	0.501391	5.07981	up
GM8730	0.00295034	0.0484234	-2.54104	-2.54632	0.110404	-23.0159	down
2010111I01RIK	0.00297071	0.0486941	-2.53923	-2.53092	0.0694615	-36.556	down
ZADH2	0.00297949	0.048774	-2.53846	-2.54443	0.119533	-21.2366	down
2010107E04RIK	0.0029944	0.0488904	2.53715	2.53794	0.0924644	27.4392	up
CDK4	0.00299091	0.0488904	2.53746	2.53761	0.0450748	56.2943	up
MMRN2	0.00303523	0.0494924	2.53359	2.53457	0.0428797	59.086	up
PRPF6	0.00306173	0.0498596	-2.5313	-2.51298	0.0982668	-25.7595	down
FLT4	0.00306875	0.049909	2.5307	2.47764	0.0938976	26.9517	up
